# Supplementary material for: A Cu(II)–ATP complex efficiently catalyses enantioselective Diels–Alder reactions
Source: Nat Commun. 2020 Sep 22;11:4792. doi: 10.1038/s41467-020-18554-x (PMC7508818; doi:10.1038/s41467-020-18554-x)
Supplement: Supplementary file 3 — Source data [file 41467_2020_18554_MOESM3_ESM.xlsx]

## Sheet: Fig.3a
Fig.3a
[ATP]/M	Abs. at 259nm	ATP/eap(259nm)
5e-07	0.00262	1.01051e-10
5e-06	0.01863	1.45603e-09
1e-05	0.06681	1.56519e-09
1.5e-05	0.12011	1.94418e-09
2e-05	0.18183	2.27286e-09
3e-05	0.27243	3.41336e-09
4e-05	0.36906	4.47703e-09
5e-05	0.46943	5.49656e-09
6e-05	0.5698	6.51843e-09
7e-05	0.68104	7.4175e-09
8e-05	0.73641	8.97553e-09
9e-05	0.84421	9.90305e-09
0.0001	0.95204	1.08361e-08

## Sheet: Fig.3b
Fig.3b
Field [G]	ATP	Cu2+	ATP-Cu2+(5:1)
2325	-0.01879	-0.04438	-0.0022
2325.73	-0.00575	-0.04001	0.0043
2326.46	0.00857	-0.02771	0.02133
2327.2	0.02006	-0.02422	0.02269
2327.93	0.00483	-0.02796	0.00966
2328.66	-0.00102	-0.01128	0.0178
2329.39	-0.00659	-0.03504	0.01668
2330.13	0.00182	-0.0263	0.01969
2330.86	-0.0137	-0.01981	0.00915
2331.59	-0.0061	-0.04396	0.00435
2332.32	-0.00603	-0.03822	0.000881348
2333.06	0.012	-0.02951	0.0211
2333.79	-0.0076	-0.03317	0.00709
2334.52	-0.000616944	-0.04721	0.00598
2335.25	-0.01019	-0.05235	0.00649
2335.99	0.00524	-0.02715	-0.000334912
2336.72	0.00263	-0.03106	0.01174
2337.45	0.00862	-0.03874	0.01336
2338.18	-0.00908	-0.05852	0.00666
2338.92	0.00495	-0.03074	0.00183
2339.65	-0.00867	-0.03317	-0.0129
2340.38	-0.00629	-0.03328	-0.00726
2341.11	-0.00356	-0.04089	0.01683
2341.85	0.01495	-0.02584	0.02706
2342.58	0.01158	-0.01421	0.02579
2343.31	-0.0169	-0.04745	0.00173
2344.04	-0.01283	-0.04509	0.000282031
2344.78	-0.00631	-0.02616	0.00703
2345.51	0.01132	-0.0312	0.02399
2346.24	0.01639	-0.02292	0.01837
2346.97	0.00294	-0.00751	0.03379
2347.71	0.01345	-0.01259	0.02938
2348.44	0.00895	-0.03053	0.01719
2349.17	-0.0024	-0.01699	0.00247
2349.9	0.01125	-0.02059	0.02286
2350.63	-0.01745	-0.02782	-0.00129
2351.37	0.01613	-0.03469	0.02061
2352.1	0.01683	-0.02686	0.02448
2352.83	-0.0101	-0.04544	0.01477
2353.56	-0.00118	-0.00451	0.03425
2354.3	0.01017	-0.01456	0.01334
2355.03	-0.00998	-0.04008	0.00384
2355.76	0.0208	-0.01544	0.04089
2356.49	-0.00286	-0.02147	0.02424
2357.23	0.00254	-0.02545	0.01347
2357.96	-0.0025	-0.04505	0.00487
2358.69	0.00344	-0.02894	0.01255
2359.42	0.0068	-0.03353	0.01565
2360.16	0.00367	-0.02979	0.02106
2360.89	-0.01519	-0.03666	0.00289
2361.62	0.0073	-0.01787	0.01789
2362.35	0.00479	-0.01861	0.0168
2363.09	0.00929	-0.03088	0.02198
2363.82	0.00213	-0.03014	0.01463
2364.55	-0.00682	-0.04597	0.01653
2365.28	-0.00717	-0.03977	0.00395
2366.02	0.00754	-0.02471	0.01093
2366.75	0.01267	-0.02041	0.01216
2367.48	0.01597	-0.01798	0.02221
2368.21	0.01532	-0.02937	0.02716
2368.95	0.01713	-0.01844	0.04176
2369.68	-0.00204	-0.02916	0.00929
2370.41	0.01095	-0.02743	0.01153
2371.14	0.00189	-0.03656	0.01722
2371.88	0.02182	-0.02799	0.03592
2372.61	-0.01893	-0.0251	0.01699
2373.34	0.01259	-0.0312	0.01465
2374.07	-0.00515	-0.02098	0.01609
2374.8	0.00548	-0.0281	0.03159
2375.54	0.000564063	-0.03515	0.01202
2376.27	-0.00425	-0.01079	0.01823
2377	-0.00287	-0.03222	0.01066
2377.73	0.02041	-0.01851	0.02239
2378.47	0.00296	-0.02813	0.02041
2379.2	0.01098	-0.03998	0.01109
2379.93	0.00495	-0.02901	0.0163
2380.66	0.00284	-0.03025	0.01382
2381.4	0.0114	-0.03987	0.02588
2382.13	-0.0091	-0.03099	0.00487
2382.86	-0.00661	-0.02711	0.03123
2383.59	0.00675	-0.02475	0.01146
2384.33	-0.00947	-0.03134	0.01756
2385.06	-0.02695	-0.04636	-0.0013
2385.79	0.00314	-0.04498	0.01777
2386.52	0.01185	-0.00987	0.02614
2387.26	-0.01791	-0.04132	0.00837
2387.99	-0.00075796	-0.03469	0.01578
2388.72	0.01347	-0.01932	0.02884
2389.45	-0.02824	-0.03769	0.01223
2390.19	0.01613	-0.02263	0.02981
2390.92	-0.0178	-0.04174	0.01216
2391.65	-0.0033	-0.04347	0.00383
2392.38	-0.01021	-0.02073	0.01678
2393.12	-0.000846094	-0.04065	0.02718
2393.85	0.01586	-0.01957	0.04867
2394.58	-0.00903	-0.04481	0.0119
2395.31	0.01266	-0.01664	0.04765
2396.04	0.00894	-0.01844	0.02556
2396.78	0.00804	-0.02408	0.0251
2397.51	0.01188	-0.01526	0.03365
2398.24	-0.00305	-0.02792	0.000634571
2398.97	0.01414	-0.0196	0.03712
2399.71	-0.00444	-0.0373	0.01803
2400.44	0.00358	-0.03282	0.0238
2401.17	-0.00374	-0.04724	0.01073
2401.9	0.00761	-0.02947	0.01613
2402.64	0.00492	-0.04597	0.02593
2403.37	-0.00774	-0.03786	0.02997
2404.1	0.000299658	-0.03437	0.01405
2404.83	-0.000158643	-0.03892	0.01008
2405.57	0.00996	-0.03585	0.008
2406.3	-0.01689	-0.02076	0.02321
2407.03	-0.0012	-0.02464	0.0079
2407.76	0.00421	-0.02517	0.01581
2408.5	0.000264404	-0.02771	0.0135
2409.23	-0.00354	-0.03219	0.0273
2409.96	0.01498	-0.01509	0.02556
2410.69	0.0064	-0.01417	0.0388
2411.43	-0.02225	-0.04572	0.00203
2412.16	-0.000246778	-0.04361	0.01137
2412.89	0.01803	-0.03018	0.02462
2413.62	-7.05e-05	-0.0312	0.00964
2414.36	0.01139	-0.00381	0.03404
2415.09	-0.000440674	-0.03067	0.01475
2415.82	-0.01146	-0.03938	0.00968
2416.55	0.00328	-0.04104	0.03381
2417.29	0.00721	-0.02373	0.0086
2418.02	-0.01089	-0.03159	0.02223
2418.75	0.00365	-0.02708	0.01213
2419.48	-0.01389	-0.02729	0.01888
2420.21	-0.0012	-0.03878	0.01089
2420.95	-0.01343	-0.04964	-0.00137
2421.68	-0.00391	-0.03377	0.02277
2422.41	0.00338	-0.03924	0.00534
2423.14	0.00183	-0.01481	0.01308
2423.88	-0.00247	-0.0312	0.02804
2424.61	-0.00589	-0.04174	0.02898
2425.34	0.00991	-0.03229	0.03989
2426.07	0.01126	-0.01237	0.02767
2426.81	-0.0055	-0.03254	0.01948
2427.54	-0.00529	-0.03889	0.02618
2428.27	0.02052	-0.01036	0.02572
2429	0.00257	-0.04015	0.01609
2429.74	0.01036	-0.00539	0.03779
2430.47	-0.00499	-0.01234	0.02367
2431.2	-0.00301	-0.03896	0.01428
2431.93	-0.00758	-0.03106	0.01518
2432.67	-0.00924	-0.01872	0.0202
2433.4	-0.00763	-0.01579	0.02084
2434.13	0.015	-0.02327	0.02944
2434.86	0.0027	-0.02884	0.02388
2435.6	-0.00256	-0.02877	0.0312
2436.33	-0.00603	-0.01805	0.02099
2437.06	0.00159	-0.03455	0.03532
2437.79	0.0095	-0.01562	0.03841
2438.53	-0.00231	-0.02563	0.02175
2439.26	0.00539	-0.01364	0.03395
2439.99	0.00666	-0.01879	0.01904
2440.72	-0.00351	-0.02288	0.03381
2441.46	0.0138	-0.03984	0.02581
2442.19	-0.00531	-0.04921	0.00793
2442.92	0.00167	-0.03145	0.02639
2443.65	0.00183	-0.03557	0.03284
2444.38	0.00582	-0.03814	0.02639
2445.12	-0.01486	-0.03807	0.02641
2445.85	0.01616	-0.02725	0.03254
2446.58	-0.0205	-0.04685	0.00643
2447.31	0.00476	-0.02919	0.02579
2448.05	0.000828467	-0.04305	0.01537
2448.78	-0.00469	-0.03804	0.02968
2449.51	-0.0088	-0.0306	0.03019
2450.24	0.00934	-0.02524	0.0299
2450.98	0.000141016	-0.02856	0.0085
2451.71	0.004	-0.01713	0.03185
2452.44	0.00516	-0.02362	0.02813
2453.17	0.000793213	-0.02545	0.02944
2453.91	-0.00931	-0.0582	0.02158
2454.64	-0.00761	-0.0391	0.0085
2455.37	0.00374	-0.03074	0.01816
2456.1	0.01474	-0.01216	0.04123
2456.84	0.00487	-0.04114	0.03134
2457.57	0.00561	-0.03652	0.03226
2458.3	-0.01234	-0.03497	0.01044
2459.03	-0.0037	-0.02841	0.02022
2459.77	0.01153	-0.03078	0.02831
2460.5	-0.02746	-0.04537	0.01146
2461.23	-0.00795	-0.01833	0.01267
2461.96	0.01075	-0.01181	0.01361
2462.7	0.00275	-0.0202	0.04386
2463.43	0.000599317	-0.02605	0.02713
2464.16	0.02221	-0.01847	0.03971
2464.89	-0.00106	-0.03945	0.02013
2465.62	0.01463	-0.02373	0.04028
2466.36	0.00446	-0.02771	0.04615
2467.09	0.00783	-0.02366	0.02591
2467.82	0.01185	-0.014	0.03203
2468.55	0.01433	-0.01227	0.02856
2469.29	-0.00277	-0.00828	0.0123
2470.02	0.00075796	-0.03049	0.01816
2470.75	-0.00316	-0.03011	0.0132
2471.48	-0.00888	-0.03889	0.01393
2472.22	-0.01306	-0.0403	0.02013
2472.95	-0.00386	-0.02849	0.01974
2473.68	-0.00337	-0.02249	0.03097
2474.41	0.0085	-0.02725	0.02561
2475.15	-0.00516	-0.04548	0.04151
2475.88	-0.00483	-0.01227	0.01874
2476.61	-0.00673	-0.03783	0.01534
2477.34	-0.00696	-0.02461	0.01895
2478.08	0.01553	-0.02785	0.05352
2478.81	-0.02191	-0.03892	0.01112
2479.54	-0.00869	-0.0501	0.01706
2480.27	0.01479	-0.0153	0.05041
2481.01	0.01682	-0.00585	0.04086
2481.74	-0.00903	-0.04163	0.01569
2482.47	-0.01021	-0.04562	0.02281
2483.2	0.00264	-0.03955	0.02794
2483.94	-0.00816	-0.04604	0.00892
2484.67	0.00361	-0.02616	0.03176
2485.4	-0.00411	-0.04481	0.02101
2486.13	0.00316	-0.03064	0.02769
2486.87	-0.00881	-0.02024	0.02974
2487.6	-0.00557	-0.03659	0.01377
2488.33	0.00779	-0.03747	0.02711
2489.06	0.01167	-0.0183	0.02277
2489.79	-0.01038	-0.0435	0.02789
2490.53	0.00115	-0.02246	0.03873
2491.26	-0.00176	-0.03575	0.02274
2491.99	0.0012	-0.01907	0.03508
2492.72	-0.00918	-0.03638	0.01611
2493.46	0.01271	-0.01026	0.05339
2494.19	0.00557	-0.02584	0.03525
2494.92	-0.0134	-0.05461	0.02457
2495.65	-0.00081084	-0.04646	0.01398
2496.39	-0.00397	-0.02831	0.0217
2497.12	0.01139	-0.01477	0.03927
2497.85	-0.00964	-0.0379	0.02348
2498.58	-0.01269	-0.04869	0.01072
2499.32	0.02034	-0.01075	0.04438
2500.05	0.00955	-0.03416	0.02655
2500.78	-0.000334912	-0.03229	0.03527
2501.51	0.00661	-0.02214	0.04059
2502.25	-0.00323	-0.03825	0.02478
2502.98	-0.01236	-0.02358	0.04951
2503.71	0.00208	-0.03162	0.03252
2504.44	0.000158643	-0.02186	0.02598
2505.18	0.01162	-0.03434	0.03076
2505.91	-0.02143	-0.04114	0.01276
2506.64	-0.01155	-0.02549	0.02646
2507.37	-0.000141016	-0.0331	0.03277
2508.11	0.00649	-0.02189	0.03213
2508.84	-0.00992	-0.03712	0.01773
2509.57	0.00853	-0.03053	0.05239
2510.3	-0.00675	-0.01526	0.03196
2511.04	0.00991	-0.02041	0.03428
2511.77	-0.000317285	-0.03603	0.02062
2512.5	0.00137	-0.01886	0.04257
2513.23	0.00316	-0.04093	0.02318
2513.96	-0.0111	-0.04544	0.02029
2514.7	-0.00996	-0.05891	0.02343
2515.43	-0.0071	-0.02239	0.03086
2516.16	-0.00377	-0.03769	0.03458
2516.89	0.01089	-0.00391	0.04054
2517.63	-0.00622	-0.04153	0.02808
2518.36	-0.00391	-0.02619	0.02334
2519.09	0.0034	-0.03624	0.03991
2519.82	-0.003	-0.04957	0.0325
2520.56	-0.01884	-0.03987	0.02082
2521.29	0.00876	-0.02753	0.03651
2522.02	-0.00494	-0.02841	0.00878
2522.75	-0.00779	-0.03903	0.0232
2523.49	0.0111	-0.02334	0.05674
2524.22	-0.00892	-0.02954	0.03446
2524.95	0.00308	-0.03148	0.03404
2525.68	0.00425	-0.03938	0.03926
2526.42	-0.01777	-0.03762	0.01736
2527.15	0.000669825	-0.0276	0.03055
2527.88	-0.01035	-0.05542	0.0288
2528.61	-0.000969483	-0.01988	0.03726
2529.35	-0.00691	-0.0446	0.03818
2530.08	0.0113	-0.01428	0.06402
2530.81	0.00998	-0.02038	0.04186
2531.54	-0.00635	-0.0374	0.04245
2532.28	0.00566	-0.02108	0.04119
2533.01	-0.01877	-0.03275	0.03238
2533.74	0.00917	-0.03416	0.04576
2534.47	0.01384	-0.02034	0.04659
2535.21	0.01322	-0.01749	0.05096
2535.94	0.01567	-0.00797	0.04846
2536.67	0.019	-0.00807	0.05181
2537.4	0.000898975	-0.0325	0.05043
2538.13	0.01269	-0.01445	0.04056
2538.87	-0.00788	-0.03628	0.02852
2539.6	0.00509	-0.03561	0.04706
2540.33	-0.00538	-0.01992	0.05182
2541.06	0.00098711	-0.01199	0.0284
2541.8	0.00709	-0.02027	0.03626
2542.53	0.00767	-0.03776	0.04102
2543.26	0.00192	-0.02954	0.02764
2543.99	-0.00657	-0.01967	0.03772
2544.73	-0.00224	-0.03173	0.05136
2545.46	-0.01981	-0.03832	0.02572
2546.19	-0.0015	-0.02115	0.04222
2546.92	-0.00471	-0.02362	0.04475
2547.66	-0.02566	-0.0599	0.02478
2548.39	-0.000934229	-0.02968	0.02764
2549.12	-0.012	-0.02577	0.04051
2549.85	-0.01001	-0.02767	0.03481
2550.59	-0.00585	-0.02468	0.04595
2551.32	-0.00118	-0.03465	0.053
2552.05	-0.000105762	-0.03339	0.0462
2552.78	0.00702	-0.01072	0.04675
2553.52	0.00513	-0.02972	0.05159
2554.25	-0.007	-0.03	0.04638
2554.98	0.01558	-0.01978	0.06379
2555.71	-0.00289	-0.02778	0.04652
2556.45	-0.01537	-0.0238	0.03843
2557.18	0.00754	-0.02715	0.04045
2557.91	0.00513	-0.01301	0.04632
2558.64	0.00777	-0.00931	0.05244
2559.38	0.01421	-0.01237	0.04777
2560.11	0.00194	-0.03448	0.05762
2560.84	-0.00924	-0.03381	0.05334
2561.57	-0.00418	-0.03645	0.05209
2562.3	0.0076	-0.04259	0.06649
2563.04	-0.02082	-0.03963	0.04098
2563.77	0.00293	-0.01491	0.04652
2564.5	-0.000564063	-0.00109	0.06266
2565.23	-0.02607	-0.0508	0.03467
2565.97	0.00502	-0.01266	0.07153
2566.7	-0.00113	-0.01537	0.06529
2567.43	-0.01091	-0.0074	0.06125
2568.16	-0.0067	-0.01283	0.07005
2568.9	0.02031	0.000916602	0.06996
2569.63	0.00753	-0.01576	0.05921
2570.36	-0.01687	0.00472	0.05078
2571.09	0.000740333	-0.0275	0.07502
2571.83	-0.00279	-0.01421	0.06654
2572.56	0.0031	-0.01174	0.07375
2573.29	-0.01426	-0.02253	0.05387
2574.02	-0.00421	-0.01854	0.08598
2574.76	-0.00182	-0.01484	0.07745
2575.49	-0.00654	0.01445	0.07313
2576.22	-0.000881348	-0.0086	0.09032
2576.95	-0.00259	-0.00497	0.07835
2577.69	-0.00296	0.00628	0.09578
2578.42	-0.00308	0.01812	0.07747
2579.15	-0.00104	0.04104	0.10432
2579.88	0.00106	0.02425	0.10197
2580.62	0.00649	0.05521	0.12549
2581.35	-0.01814	0.04809	0.11262
2582.08	0.01611	0.07139	0.13021
2582.81	0.00703	0.08119	0.13359
2583.54	-0.0074	0.10495	0.1285
2584.28	0.00405	0.1358	0.14586
2585.01	0.01137	0.15462	0.16125
2585.74	-0.0061	0.18343	0.14879
2586.47	0.0169	0.21385	0.17789
2587.21	-0.0239	0.23067	0.18108
2587.94	0.00518	0.27297	0.18542
2588.67	-0.00467	0.33576	0.2092
2589.4	0.00266	0.3444	0.21535
2590.14	-0.00591	0.40634	0.24197
2590.87	0.00596	0.44074	0.27091
2591.6	0.02283	0.51788	0.29111
2592.33	-0.00321	0.55955	0.28998
2593.07	-0.000352539	0.59184	0.32259
2593.8	0.00404	0.64254	0.33084
2594.53	-0.00286	0.68636	0.33807
2595.26	0.01817	0.7403	0.36419
2596	0.00132	0.78898	0.37681
2596.73	-0.01763	0.83802	0.40616
2597.46	-0.00679	0.88438	0.4299
2598.19	-0.01759	0.9281	0.44127
2598.93	0.01567	0.98538	0.49396
2599.66	0.000440674	1.02617	0.52171
2600.39	-0.00589	1.06953	0.52458
2601.12	0.01556	1.11434	0.56165
2601.86	0.00539	1.15541	0.58208
2602.59	-0.01273	1.18069	0.58811
2603.32	0.00335	1.22215	0.60591
2604.05	-0.0086	1.25945	0.6345
2604.79	-0.01262	1.29156	0.65001
2605.52	-0.0166	1.32858	0.65664
2606.25	-0.01618	1.35245	0.69752
2606.98	-0.0021	1.37991	0.71125
2607.71	0.000334912	1.3932	0.73529
2608.45	-0.00761	1.3963	0.74373
2609.18	0.00617	1.39183	0.75539
2609.91	-0.02589	1.35759	0.78807
2610.64	0.00123	1.38093	0.78949
2611.38	0.0111	1.35368	0.82087
2612.11	-0.01385	1.31571	0.82284
2612.84	0.01664	1.2819	0.85419
2613.57	0.03116	1.25892	0.85394
2614.31	0.01593	1.18689	0.85914
2615.04	-0.00479	1.1289	0.86859
2615.77	-0.00476	1.06118	0.85805
2616.5	-0.00596	0.98722	0.85961
2617.24	-0.00434	0.92746	0.83176
2617.97	0.00735	0.88226	0.86778
2618.7	-0.00998	0.81179	0.84985
2619.43	0.00557	0.77985	0.85337
2620.17	0.00737	0.7189	0.85332
2620.9	7.05e-05	0.65333	0.84165
2621.63	-0.01059	0.6027	0.84098
2622.36	0.0049	0.57965	0.84579
2623.1	0.01842	0.52317	0.85068
2623.83	-0.0036	0.44364	0.8276
2624.56	-0.00465	0.42622	0.804
2625.29	-0.00962	0.39294	0.80083
2626.03	0.00469	0.3732	0.78941
2626.76	0.01345	0.34609	0.79122
2627.49	-0.00204	0.30491	0.77645
2628.22	0.0083	0.28986	0.75808
2628.96	-0.00279	0.2637	0.73982
2629.69	0.0068	0.25252	0.73834
2630.42	-0.01502	0.21494	0.71359
2631.15	0.00862	0.20863	0.70381
2631.88	0.01114	0.16598	0.69984
2632.62	0.00874	0.17218	0.68065
2633.35	-0.00175	0.14098	0.65393
2634.08	-0.00333	0.14035	0.64694
2634.81	0.00345	0.13012	0.61687
2635.55	0.01588	0.1315	0.61557
2636.28	0.02122	0.13026	0.6231
2637.01	0.0236	0.13418	0.59946
2637.74	-0.00894	0.08154	0.55611
2638.48	0.01252	0.08179	0.55973
2639.21	0.000722706	0.07855	0.53459
2639.94	0.00744	0.0784	0.5155
2640.67	0.01569	0.08785	0.50482
2641.41	-0.00749	0.06363	0.4943
2642.14	0.01112	0.05154	0.47004
2642.87	0.01158	0.04953	0.46919
2643.6	0.00487	0.06871	0.46738
2644.34	-0.00844	0.03747	0.41638
2645.07	0.000387793	0.02919	0.41326
2645.8	0.00118	0.05098	0.41224
2646.53	0.00203	0.04495	0.39187
2647.27	0.019	0.0208	0.38667
2648	-0.01907	0.01646	0.35116
2648.73	-0.00206	0.02605	0.34582
2649.46	0.00795	0.02778	0.34362
2650.2	0.0172	0.05281	0.33068
2650.93	0.01532	0.03236	0.32971
2651.66	0.00118	0.03064	0.30928
2652.39	0.00777	0.02605	0.29213
2653.12	0.00977	0.03374	0.30408
2653.86	0.00617	0.01939	0.28124
2654.59	-0.00938	0.02891	0.27063
2655.32	0.01183	0.03663	0.27796
2656.05	-0.00631	0.01876	0.25931
2656.79	-0.00129	0.03138	0.23592
2657.52	-0.00802	0.02246	0.238
2658.25	0.01061	0.02965	0.23486
2658.98	-0.00652	0.01562	0.22168
2659.72	0.0116	0.01851	0.227
2660.45	-0.000511182	0.01932	0.20183
2661.18	0.01151	0.02309	0.2139
2661.91	-0.0055	0.03606	0.19675
2662.65	0.01318	0.0343	0.20329
2663.38	0.01239	0.04703	0.19238
2664.11	0.00857	0.03402	0.20451
2664.84	-0.00754	0.01734	0.19012
2665.58	0.00328	0.02672	0.19453
2666.31	0.01445	0.02838	0.18431
2667.04	-0.00487	0.03483	0.18374
2667.77	0.00687	0.0367	0.18843
2668.51	0.00266	0.0244	0.18921
2669.24	-0.00615	0.03113	0.17588
2669.97	0.01371	0.05027	0.20802
2670.7	0.00428	0.01939	0.17842
2671.44	-0.00575	0.02203	0.17246
2672.17	-0.00504	0.03987	0.17696
2672.9	0.01292	0.0257	0.19536
2673.63	0.00386	0.03652	0.18117
2674.37	0.00769	0.02038	0.17601
2675.1	0.00175	0.02165	0.16543
2675.83	0.0052	0.01562	0.16649
2676.56	0.01038	0.03716	0.18258
2677.29	-0.00185	0.03349	0.18029
2678.03	0.00411	0.03695	0.18551
2678.76	-0.01363	0.0355	0.18217
2679.49	0.01075	0.0649	0.21537
2680.22	0.0092	0.04763	0.20869
2680.96	-0.00271	0.02485	0.19513
2681.69	-0.02875	0.02602	0.17671
2682.42	-0.000916602	0.04008	0.20749
2683.15	0.00878	0.04072	0.19642
2683.89	0.000193897	0.03169	0.21357
2684.62	0.01451	0.05778	0.22088
2685.35	0.00917	0.03666	0.21789
2686.08	-0.00127	0.0563	0.22867
2686.82	0.03027	0.06208	0.24997
2687.55	-0.00571	0.05115	0.24309
2688.28	0.000370166	0.05041	0.24211
2689.01	-0.01158	0.06388	0.231
2689.75	0.01495	0.05887	0.26837
2690.48	0.00677	0.07266	0.26305
2691.21	0.00746	0.07643	0.27664
2691.94	0.01019	0.08426	0.27787
2692.68	0.01056	0.09219	0.27777
2693.41	0.00305	0.09603	0.28783
2694.14	0.01542	0.10791	0.30593
2694.87	-0.00629	0.11309	0.29887
2695.61	0.01546	0.14567	0.30777
2696.34	0.00123	0.13432	0.31639
2697.07	-0.0031	0.15406	0.32733
2697.8	-0.000229151	0.15635	0.33373
2698.54	-0.0079	0.16326	0.33643
2699.27	0.00323	0.18804	0.34861
2700	-0.01045	0.20877	0.35862
2700.73	0.01597	0.21001	0.36259
2701.46	-0.01181	0.224	0.36877
2702.2	-0.00122	0.25478	0.40868
2702.93	0.02607	0.27304	0.41868
2703.66	0.00626	0.29444	0.41543
2704.39	0.01465	0.3506	0.43676
2705.13	0.01666	0.36713	0.43722
2705.86	-0.00448	0.39259	0.42717
2706.59	-0.00837	0.41159	0.45892
2707.32	-0.00381	0.42322	0.47097
2708.06	0.01749	0.46211	0.50159
2708.79	-0.00361	0.49884	0.48843
2709.52	0.00539	0.51911	0.51654
2710.25	0.01676	0.55144	0.5287
2710.99	-0.01022	0.56977	0.50951
2711.72	-0.00606	0.60362	0.51859
2712.45	-0.0104	0.65227	0.54716
2713.18	-0.00716	0.70321	0.55003
2713.92	0.019	0.73473	0.58904
2714.65	-0.00527	0.75429	0.57302
2715.38	0.00234	0.80224	0.58532
2716.11	0.00962	0.83834	0.60431
2716.85	-0.00123	0.86841	0.61018
2717.58	0.01229	0.88984	0.61615
2718.31	0.00839	0.93645	0.63409
2719.04	0.01727	0.92175	0.63665
2719.78	0.01075	0.97438	0.6433
2720.51	0.00837	0.98559	0.64506
2721.24	0.01514	1.01641	0.66362
2721.97	0.03691	1.06643	0.69392
2722.71	0.01405	1.0829	0.6798
2723.44	-0.02953	1.05321	0.68634
2724.17	-0.00169	1.09918	0.70252
2724.9	-0.00266	1.10983	0.71342
2725.63	0.00277	1.12464	0.70733
2726.37	-0.00793	1.14477	0.70682
2727.1	0.01218	1.1528	0.73642
2727.83	0.01768	1.15478	0.75079
2728.56	0.01377	1.14173	0.74618
2729.3	-0.01502	1.14279	0.73582
2730.03	0.00552	1.16747	0.74784
2730.76	-0.00405	1.11903	0.75332
2731.49	-0.01308	1.11928	0.74391
2732.23	0.00515	1.12693	0.78124
2732.96	-0.00159	1.07895	0.77035
2733.69	0.01992	1.10599	0.78655
2734.42	0.00813	1.0487	0.77775
2735.16	-0.01687	1.02998	0.77363
2735.89	0.00638	1.02134	0.78706
2736.62	-0.01646	0.98655	0.77723
2737.35	-0.00873	0.96825	0.79342
2738.09	-0.00254	0.9613	0.78951
2738.82	-0.00256	0.93039	0.78615
2739.55	-0.00647	0.88625	0.78965
2740.28	0.01239	0.85367	0.81571
2741.02	-0.000264404	0.82748	0.79471
2741.75	-0.0144	0.78539	0.79006
2742.48	0.01246	0.78214	0.81274
2743.21	-0.000881348	0.7281	0.79129
2743.95	-0.02776	0.68992	0.79402
2744.68	-0.00767	0.66732	0.78757
2745.41	0.01006	0.62738	0.80018
2746.14	0.01158	0.63556	0.80788
2746.88	0.00427	0.60147	0.80282
2747.61	0.00266	0.54235	0.78234
2748.34	0.01148	0.54735	0.80169
2749.07	0.01042	0.49148	0.7911
2749.8	0.000828467	0.48541	0.77841
2750.54	0.00212	0.45361	0.76831
2751.27	0.00887	0.42192	0.77294
2752	0.00693	0.41885	0.78154
2752.73	-0.00275	0.38374	0.74738
2753.47	-0.000158643	0.36907	0.74534
2754.2	0.01276	0.36312	0.74035
2754.93	0.01148	0.34566	0.74107
2755.66	-0.01433	0.30558	0.71687
2756.4	-0.00495	0.29338	0.71433
2757.13	0.00707	0.28813	0.72251
2757.86	-0.02212	0.25806	0.69193
2758.59	-0.00522	0.24773	0.69829
2759.33	0.01363	0.23662	0.69944
2760.06	0.0364	0.25302	0.7024
2760.79	0.02898	0.24713	0.69753
2761.52	0.01749	0.21946	0.69027
2762.26	0.01445	0.20994	0.69611
2762.99	-0.01971	0.1799	0.64779
2763.72	-0.01643	0.19058	0.64776
2764.45	-0.00571	0.15484	0.63815
2765.19	0.000599317	0.18099	0.63751
2765.92	0.00279	0.1511	0.63138
2766.65	0.00765	0.1952	0.63087
2767.38	0.00308	0.12674	0.61735
2768.12	0.01428	0.13939	0.61444
2768.85	-0.00774	0.14137	0.61248
2769.58	-0.00155	0.12579	0.5873
2770.31	-0.00266	0.15103	0.6052
2771.04	0.00164	0.12332	0.58971
2771.78	0.012	0.13805	0.59431
2772.51	0.01237	0.12082	0.58021
2773.24	-0.01188	0.10939	0.55083
2773.97	-0.0113	0.12265	0.5598
2774.71	-0.01431	0.11419	0.5387
2775.44	0.01876	0.13231	0.56302
2776.17	-0.01422	0.0917	0.52264
2776.9	-0.00212	0.08366	0.52359
2777.64	0.00284	0.10569	0.53091
2778.37	0.00104	0.10023	0.51175
2779.1	-0.00451	0.10372	0.51873
2779.83	-0.02626	0.08087	0.49905
2780.57	0.00139	0.10647	0.50484
2781.3	-0.00442	0.1021	0.51402
2782.03	0.000687452	0.08754	0.50311
2782.76	0.00432	0.10114	0.52338
2783.5	-0.02554	0.08581	0.49102
2784.23	-0.01151	0.09621	0.48485
2784.96	0.0088	0.12251	0.50753
2785.69	-0.0192	0.10587	0.49028
2786.43	0.02198	0.12575	0.50903
2787.16	-0.0119	0.09684	0.4928
2787.89	-0.01565	0.11006	0.49556
2788.62	-0.00677	0.11207	0.48858
2789.36	-0.00827	0.12476	0.48943
2790.09	-0.02143	0.11073	0.48418
2790.82	-0.01659	0.11655	0.48234
2791.55	0.00596	0.12247	0.4968
2792.29	-0.01648	0.1493	0.49856
2793.02	-0.01757	0.14736	0.49715
2793.75	-0.01225	0.14144	0.49218
2794.48	0.00735	0.16157	0.51265
2795.21	-0.0122	0.14754	0.50263
2795.95	-0.00687	0.13851	0.51693
2796.68	0.01243	0.17197	0.51695
2797.41	-0.00323	0.17518	0.51769
2798.14	-0.000229151	0.16583	0.51227
2798.88	-0.00666	0.17881	0.49791
2799.61	-0.01772	0.18075	0.50915
2800.34	0.02001	0.2031	0.54584
2801.07	0.00624	0.19911	0.53459
2801.81	-0.0076	0.18448	0.51633
2802.54	0.00169	0.19058	0.52611
2803.27	0.00543	0.2135	0.52719
2804	-0.00564	0.22393	0.52941
2804.74	-0.00672	0.224	0.53967
2805.47	-0.01692	0.22894	0.53466
2806.2	-0.00897	0.24501	0.55493
2806.93	-0.01149	0.24459	0.54249
2807.67	-0.000898975	0.25175	0.55805
2808.4	-0.01583	0.24875	0.55705
2809.13	-0.01585	0.2704	0.56711
2809.86	-0.01442	0.27681	0.55499
2810.6	0.00316	0.32092	0.57103
2811.33	-0.01801	0.30868	0.57328
2812.06	-0.00308	0.31457	0.58053
2812.79	-0.00423	0.33481	0.59424
2813.53	0.00102	0.34856	0.60847
2814.26	-0.01571	0.35691	0.59334
2814.99	-0.01798	0.37665	0.61864
2815.72	0.00189	0.37073	0.62086
2816.46	-0.00367	0.39872	0.62251
2817.19	-0.02168	0.38571	0.61543
2817.92	-0.01301	0.42382	0.61257
2818.65	-0.03381	0.4094	0.63316
2819.38	-0.01428	0.43641	0.64407
2820.12	-0.01107	0.44892	0.65382
2820.85	-0.00557	0.4686	0.66339
2821.58	0.01227	0.48739	0.65438
2822.31	0.00698	0.51735	0.68042
2823.05	-0.00212	0.50685	0.66491
2823.78	-0.00122	0.54305	0.69343
2824.51	-0.00423	0.54221	0.67883
2825.24	-0.00913	0.56202	0.70614
2825.98	0.000652198	0.57214	0.71474
2826.71	-0.02096	0.59265	0.7003
2827.44	-0.01054	0.59234	0.706
2828.17	0.01965	0.63112	0.73617
2828.91	-0.00652	0.63658	0.7441
2829.64	-0.02066	0.63623	0.71543
2830.37	-0.0122	0.65883	0.73286
2831.1	-0.01583	0.68484	0.74143
2831.84	-0.02725	0.69281	0.72812
2832.57	-0.00247	0.70409	0.76626
2833.3	-0.000475928	0.73494	0.76321
2834.03	0.000828467	0.75225	0.78854
2834.77	-0.0123	0.76772	0.7808
2835.5	-0.00624	0.77308	0.78748
2836.23	-0.00384	0.78451	0.77243
2836.96	0.0144	0.80911	0.8065
2837.7	-0.01218	0.80213	0.80562
2838.43	-0.02209	0.83016	0.80328
2839.16	-0.00532	0.85381	0.83647
2839.89	-0.01414	0.82166	0.81625
2840.62	-0.01368	0.86577	0.83455
2841.36	-0.001	0.85967	0.83913
2842.09	-0.02232	0.87045	0.82757
2842.82	-0.01167	0.86605	0.84897
2843.55	-0.0068	0.89862	0.87469
2844.29	-0.01311	0.88241	0.84444
2845.02	0.00173	0.90663	0.86737
2845.75	-0.01696	0.91526	0.86176
2846.48	-0.02923	0.88769	0.85131
2847.22	-0.00742	0.89587	0.86603
2847.95	0.01306	0.94438	0.8838
2848.68	-0.00825	0.89926	0.87534
2849.41	-0.01726	0.90469	0.88161
2850.15	-0.01185	0.91251	0.89649
2850.88	-0.01343	0.91537	0.91487
2851.61	0.00915	0.93455	0.91487
2852.34	-0.00356	0.92492	0.90973
2853.08	-0.02468	0.91752	0.90252
2853.81	-0.00666	0.92238	0.91731
2854.54	-0.00333	0.91107	0.92309
2855.27	-0.00821	0.91121	0.92228
2856.01	-0.01615	0.89972	0.91817
2856.74	-0.01186	0.88829	0.91993
2857.47	-0.01902	0.88988	0.92725
2858.2	-0.01668	0.87409	0.92385
2858.94	-0.0195	0.86051	0.92607
2859.67	-0.02193	0.87165	0.94154
2860.4	-0.01971	0.84951	0.93823
2861.13	-0.0156	0.83481	0.93612
2861.87	-0.01578	0.82593	0.94281
2862.6	0.00557	0.82678	0.95253
2863.33	-0.01098	0.82043	0.94479
2864.06	-0.00732	0.81401	0.96159
2864.79	-0.02052	0.78694	0.94542
2865.53	-0.000282031	0.78496	0.95487
2866.26	-0.0169	0.76082	0.96354
2866.99	-0.00839	0.75084	0.96555
2867.72	-0.00964	0.74636	0.95952
2868.46	0.00132	0.73067	0.96924
2869.19	0.00707	0.72292	0.96966
2869.92	0.00696	0.7233	0.98341
2870.65	-0.01606	0.68015	0.97239
2871.39	0.00345	0.68661	0.9725
2872.12	-0.01195	0.66225	0.97743
2872.85	-0.01535	0.66665	0.96469
2873.58	0.0022	0.64744	0.97033
2874.32	-0.01368	0.62615	0.96037
2875.05	0.00351	0.63616	0.98769
2875.78	-0.02017	0.58913	0.95371
2876.51	-0.01006	0.57933	0.97574
2877.25	-0.000546436	0.56946	0.96867
2877.98	-0.01569	0.57429	0.95684
2878.71	0.01264	0.55359	0.96645
2879.44	-0.01088	0.54344	0.97435
2880.18	-0.01162	0.54957	0.97823
2880.91	-0.01378	0.51792	0.96601
2881.64	-0.01618	0.51788	0.96511
2882.37	0.00127	0.50251	0.97274
2883.11	-0.01299	0.4815	0.95778
2883.84	-0.0016	0.46835	0.96619
2884.57	0.00991	0.48298	0.96837
2885.3	0.01327	0.47297	0.97846
2886.04	-0.00201	0.47529	0.96758
2886.77	-0.00781	0.44339	0.95554
2887.5	-0.01592	0.43175	0.95848
2888.23	-0.0022	0.43736	0.97456
2888.96	-0.01005	0.42005	0.95045
2889.7	-0.01648	0.41603	0.95646
2890.43	-0.00806	0.41801	0.96166
2891.16	-0.00626	0.40369	0.95143
2891.89	-0.0071	0.41057	0.95628
2892.63	0.00878	0.40986	0.9729
2893.36	-0.01491	0.39379	0.96261
2894.09	-0.00383	0.39583	0.97088
2894.82	-0.00691	0.37521	0.9575
2895.56	0.00543	0.39164	0.96869
2896.29	0.0071	0.38525	0.94713
2897.02	-0.00564	0.37528	0.93433
2897.75	-0.02117	0.3659	0.92735
2898.49	0.01512	0.3726	0.95887
2899.22	-0.00384	0.38515	0.94615
2899.95	0.00227	0.37976	0.95357
2900.68	-0.00279	0.36361	0.94521
2901.42	0.01639	0.39305	0.97047
2902.15	0.02013	0.37189	0.95371
2902.88	-0.01844	0.37087	0.93314
2903.61	-0.000564063	0.37704	0.93379
2904.35	0.0163	0.41589	0.95372
2905.08	0.00961	0.38413	0.9386
2905.81	-7.05e-05	0.369	0.94079
2906.54	0.02443	0.40091	0.94454
2907.28	-0.00802	0.37077	0.91019
2908.01	0.00268	0.41804	0.93853
2908.74	-0.0186	0.37052	0.91454
2909.47	0.00594	0.39576	0.93576
2910.21	-0.000317285	0.40528	0.93768
2910.94	-0.0016	0.3873	0.9282
2911.67	-0.01303	0.3861	0.92639
2912.4	0.00709	0.41723	0.95179
2913.13	0.000705079	0.42693	0.94941
2913.87	0.03086	0.44409	0.93795
2914.6	0.02348	0.43154	0.95702
2915.33	0.022	0.43993	0.95073
2916.06	0.00256	0.43623	0.92388
2916.8	-0.00672	0.43634	0.90878
2917.53	0.00957	0.45837	0.94632
2918.26	0.01865	0.46158	0.94364
2918.99	0.00178	0.46623	0.93374
2919.73	0.01109	0.46373	0.94006
2920.46	-0.01937	0.46038	0.93849
2921.19	0.00934	0.48266	0.95134
2921.92	-0.00825	0.47924	0.93042
2922.66	0.0043	0.47773	0.94644
2923.39	0.00525	0.47882	0.93263
2924.12	0.00716	0.50674	0.93478
2924.85	0.01701	0.51996	0.95392
2925.59	0.01052	0.5134	0.93832
2926.32	0.01324	0.53664	0.95196
2927.05	0.0028	0.54118	0.94639
2927.78	0.01729	0.5556	0.95189
2928.52	-0.00628	0.5402	0.94079
2929.25	0.00728	0.55077	0.94355
2929.98	0.02565	0.58758	0.9665
2930.71	-0.008	0.57746	0.94498
2931.45	-0.0058	0.58388	0.95159
2932.18	0.01564	0.60774	0.96777
2932.91	0.00955	0.60799	0.96689
2933.64	0.00354	0.61342	0.96894
2934.38	-0.00391	0.61849	0.96418
2935.11	0.01389	0.63048	0.96957
2935.84	-0.00312	0.64476	0.9769
2936.57	0.00781	0.6589	0.99425
2937.3	0.01504	0.65664	1.00125
2938.04	0.03406	0.6865	0.99922
2938.77	0.00291	0.67709	1.00132
2939.5	0.01743	0.6939	0.98663
2940.23	0.00973	0.71181	0.99954
2940.97	0.0071	0.714	0.98785
2941.7	0.000299658	0.71696	0.99779
2942.43	-0.00227	0.7208	1.00629
2943.16	-0.00266	0.73272	1.0031
2943.9	0.01264	0.73096	1.01348
2944.63	-0.00238	0.74929	1.00319
2945.36	0.00695	0.75655	1.0124
2946.09	0.00684	0.78507	1.02023
2946.83	0.02433	0.78761	1.03897
2947.56	0.00187	0.78267	1.02629
2948.29	-0.00617	0.77908	1.0153
2949.02	0.00654	0.80224	1.0328
2949.76	0.00312	0.82177	1.04024
2950.49	-0.0015	0.81944	1.03315
2951.22	-0.00157	0.82082	1.03289
2951.95	-0.014	0.81764	1.04459
2952.69	0.01077	0.84782	1.0491
2953.42	0.01564	0.8634	1.05513
2954.15	0.00337	0.8768	1.05767
2954.88	0.00164	0.86228	1.06899
2955.62	0.0247	0.8896	1.06844
2956.35	0.00169	0.88977	1.06176
2957.08	0.00543	0.88593	1.07207
2957.81	-0.01546	0.89125	1.04045
2958.54	-0.01036	0.89841	1.06823
2959.28	0.000493555	0.91068	1.068
2960.01	0.01373	0.93444	1.09515
2960.74	0.00709	0.90842	1.08898
2961.47	-0.0089	0.93035	1.08651
2962.21	-0.0013	0.92707	1.07001
2962.94	-0.00404	0.93331	1.07493
2963.67	-0.00924	0.93426	1.07227
2964.4	0.00145	0.93909	1.09352
2965.14	0.0068	0.95944	1.10461
2965.87	0.01229	0.97043	1.11348
2966.6	-0.01553	0.94752	1.10414
2967.33	0.01794	0.95122	1.09016
2968.07	0.00321	0.97107	1.1228
2968.8	-0.00642	0.95862	1.11439
2969.53	0.01072	0.97875	1.12585
2970.26	0.00268	0.9642	1.12298
2971	0.01717	1.00061	1.14628
2971.73	0.00908	0.99462	1.14279
2972.46	0.01555	0.99321	1.13126
2973.19	0.01227	1.01112	1.15171
2973.93	-0.00266	0.97671	1.12977
2974.66	0.00458	1.00015	1.14674
2975.39	0.00524	1.00322	1.13202
2976.12	-0.00388	0.987	1.12437
2976.86	0.01766	1.00558	1.1528
2977.59	0.00573	0.99138	1.14226
2978.32	-0.000616944	0.99857	1.13246
2979.05	0.01685	1.00276	1.13847
2979.79	0.00601	0.98993	1.15569
2980.52	5.29e-05	0.9925	1.1432
2981.25	0.01068	0.99141	1.16308
2981.98	0.01163	0.98499	1.15437
2982.71	0.00585	0.98161	1.16091
2983.45	0.00763	0.98038	1.15774
2984.18	0.01031	0.9759	1.16054
2984.91	0.00959	0.97727	1.16572
2985.64	0.01639	0.97562	1.17163
2986.38	0.00356	0.97371	1.17482
2987.11	0.01796	0.96201	1.18321
2987.84	0	0.95609	1.16715
2988.57	0.01569	0.96014	1.16303
2989.31	0.01609	0.96638	1.17052
2990.04	0.000599317	0.94202	1.16973
2990.77	0.00289	0.95468	1.15284
2991.5	-0.01456	0.91992	1.15199
2992.24	-0.000158643	0.91202	1.14288
2992.97	5.29e-05	0.91911	1.16463
2993.7	0.00159	0.92418	1.17165
2994.43	-0.00442	0.90141	1.15508
2995.17	0.01532	0.93969	1.17237
2995.9	0.00293	0.90648	1.15827
2996.63	0.01655	0.91537	1.18437
2997.36	0.02982	0.91339	1.1946
2998.1	0.00494	0.90673	1.18016
2998.83	0.00434	0.90127	1.16528
2999.56	0.00934	0.87578	1.17166
3000.29	0.00379	0.88477	1.17226
3001.03	0.00321	0.89217	1.17917
3001.76	0.02544	0.8799	1.18212
3002.49	-0.00709	0.85283	1.16047
3003.22	0.00779	0.86397	1.1794
3003.96	0.00568	0.85681	1.16026
3004.69	0.03703	0.86492	1.19562
3005.42	0.00102	0.84345	1.16149
3006.15	0.01214	0.83622	1.17149
3006.88	-0.00807	0.81888	1.15874
3007.62	0.01824	0.84317	1.17084
3008.35	-0.01015	0.79491	1.14702
3009.08	0.01199	0.81521	1.16028
3009.81	-0.01341	0.79268	1.16185
3010.55	-0.00345	0.80601	1.16218
3011.28	0.00687	0.79642	1.14515
3012.01	0.01177	0.79572	1.15471
3012.74	0.01304	0.7979	1.15376
3013.48	0.00765	0.78109	1.16528
3014.21	0.01451	0.7758	1.16363
3014.94	0.01572	0.78144	1.13932
3015.67	0.02982	0.7911	1.1591
3016.41	-0.01199	0.75866	1.12599
3017.14	-0.00185	0.77224	1.14173
3017.87	0.00665	0.76402	1.13128
3018.6	0.01576	0.7679	1.13632
3019.34	0.02695	0.75211	1.13001
3020.07	0.01155	0.76187	1.13666
3020.8	0.01031	0.7416	1.14113
3021.53	0.02462	0.75461	1.1408
3022.27	0.02022	0.73229	1.14903
3023	0.01467	0.73769	1.12412
3023.73	0.00231	0.72986	1.11991
3024.46	0.01428	0.74248	1.13958
3025.2	-0.00040542	0.7202	1.11757
3025.93	0.01447	0.74752	1.12895
3026.66	0.02982	0.752	1.14189
3027.39	0.00786	0.71421	1.09922
3028.12	0.01976	0.73977	1.11591
3028.86	0.01371	0.72426	1.12407
3029.59	0.03314	0.73737	1.11598
3030.32	0.01955	0.71562	1.10895
3031.05	0.00476	0.72482	1.10375
3031.79	-0.00208	0.70014	1.10466
3032.52	0.01155	0.71685	1.10124
3033.25	0.01359	0.70987	1.11307
3033.98	0.01486	0.71932	1.09749
3034.72	0.0192	0.72098	1.0952
3035.45	0.01638	0.69951	1.09132
3036.18	0.04976	0.73029	1.11348
3036.91	0.00428	0.72507	1.08764
3037.65	0.0242	0.71601	1.09723
3038.38	0.01169	0.71231	1.0958
3039.11	0.0371	0.73159	1.10567
3039.84	0.01918	0.72447	1.09853
3040.58	0.01592	0.72299	1.09143
3041.31	0.02521	0.73533	1.10093
3042.04	0.02574	0.72408	1.07958
3042.77	0.00643	0.70765	1.06784
3043.51	0.01539	0.73127	1.09238
3044.24	-0.0013	0.7153	1.06208
3044.97	0.00351	0.71079	1.0606
3045.7	0.00561	0.72634	1.07276
3046.44	0.02041	0.73356	1.08836
3047.17	0.00137	0.70081	1.0543
3047.9	0.00733	0.73229	1.06507
3048.63	0.02598	0.7477	1.08159
3049.37	0.01583	0.73737	1.06162
3050.1	0.02038	0.73029	1.06135
3050.83	0.00286	0.73339	1.05786
3051.56	0.01088	0.73483	1.04873
3052.29	-0.0071	0.71724	1.03104
3053.03	0.03236	0.74826	1.0698
3053.76	0.02507	0.77446	1.0745
3054.49	-0.00455	0.72334	1.02062
3055.22	0.02265	0.75532	1.06462
3055.96	0.00851	0.75842	1.05455
3056.69	0.00381	0.75324	1.05998
3057.42	0.0351	0.75567	1.05977
3058.15	0.02512	0.77016	1.06306
3058.89	0.04197	0.7704	1.07371
3059.62	0.0131	0.76984	1.05707
3060.35	0.01683	0.78243	1.06243
3061.08	0.01567	0.77495	1.05404
3061.82	0.02258	0.77294	1.05316
3062.55	0.02142	0.79142	1.06597
3063.28	0.00421	0.76825	1.05348
3064.01	0.0244	0.7966	1.06798
3064.75	0.01858	0.79984	1.06229
3065.48	0.00881	0.80167	1.06039
3066.21	-0.00675	0.80023	1.03345
3066.94	-0.00405	0.79981	1.05081
3067.68	0.02214	0.83312	1.05769
3068.41	0.02619	0.83873	1.07114
3069.14	0.03092	0.84546	1.06862
3069.87	0.01727	0.84342	1.05808
3070.61	0.03347	0.86728	1.08566
3071.34	0.01884	0.86665	1.07235
3072.07	0.03418	0.85924	1.0921
3072.8	0.00146	0.84285	1.03885
3073.54	0.01789	0.85396	1.07956
3074.27	0.01676	0.84391	1.08341
3075	0.02057	0.87444	1.06895
3075.73	0.02017	0.88124	1.06615
3076.46	0.00857	0.88434	1.0741
3077.2	0.03481	0.90409	1.09469
3077.93	0.0138	0.88036	1.06881
3078.66	0.02695	0.91082	1.097
3079.39	0.01435	0.89746	1.09063
3080.13	0.00807	0.88385	1.09238
3080.86	0.01881	0.91879	1.08721
3081.59	0.02864	0.94703	1.10636
3082.32	0.03083	0.92083	1.11489
3083.06	0.01953	0.93144	1.11249
3083.79	0.01407	0.93194	1.09656
3084.52	0.01479	0.95422	1.11108
3085.25	0.0297	0.95595	1.12529
3085.99	0.00991	0.95006	1.1176
3086.72	0.01334	0.9735	1.11573
3087.45	0.01742	0.99071	1.11974
3088.18	0.02096	0.99716	1.13602
3088.92	0.01329	0.98623	1.12543
3089.65	0.01206	0.98126	1.1264
3090.38	0.02225	1.00548	1.14501
3091.11	0.02443	1.01563	1.16602
3091.85	0.04336	1.01849	1.15206
3092.58	0.01958	1.05455	1.15545
3093.31	0.02612	1.03802	1.17401
3094.04	0.01294	1.05871	1.16541
3094.78	0.02841	1.06629	1.18099
3095.51	0.03809	1.07408	1.20108
3096.24	0.01616	1.06294	1.16151
3096.97	0.0085	1.07933	1.19192
3097.71	0.01602	1.0916	1.18462
3098.44	0.03792	1.10387	1.20644
3099.17	0.00575	1.09982	1.19654
3099.9	0.02695	1.11142	1.20741
3100.63	0.03455	1.15129	1.23006
3101.37	0.03083	1.15048	1.22061
3102.1	0.02281	1.15287	1.22633
3102.83	0.00643	1.13232	1.2203
3103.56	0.02496	1.16535	1.23842
3104.3	0.01863	1.19634	1.25961
3105.03	0.03034	1.20096	1.26445
3105.76	0.01699	1.21771	1.26433
3106.49	0.03002	1.22666	1.27201
3107.23	0.01828	1.21834	1.26306
3107.96	0.0165	1.2238	1.2721
3108.69	0.01389	1.23357	1.2843
3109.42	0.00148	1.25095	1.28418
3110.16	0.04123	1.30256	1.31171
3110.89	0.01974	1.26308	1.29914
3111.62	0.00906	1.28219	1.30669
3112.35	0.01608	1.28666	1.3179
3113.09	0.01468	1.28761	1.34506
3113.82	0.02193	1.3595	1.34198
3114.55	0.01601	1.33743	1.35053
3115.28	0.02655	1.36112	1.36766
3116.02	0.02496	1.36542	1.35268
3116.75	0.02748	1.37177	1.38976
3117.48	0.01668	1.39207	1.37355
3118.21	0.01199	1.40758	1.38155
3118.95	0.02968	1.44284	1.42491
3119.68	0.03753	1.4434	1.40956
3120.41	0.02346	1.43723	1.42978
3121.14	0.02866	1.47153	1.43438
3121.88	0.02006	1.46258	1.45771
3122.61	0.03915	1.48507	1.47647
3123.34	0.03427	1.53534	1.47164
3124.07	0.02462	1.5296	1.47585
3124.8	0.02158	1.55191	1.4982
3125.54	0.02251	1.56471	1.50693
3126.27	0.03168	1.57215	1.51461
3127	0.02105	1.58646	1.52159
3127.73	0.00615	1.6172	1.53004
3128.47	0.01049	1.60709	1.54477
3129.2	0.01276	1.63818	1.54819
3129.93	0.00333	1.64079	1.55107
3130.66	0.01049	1.66208	1.57241
3131.4	0.00925	1.68983	1.5978
3132.13	0.01759	1.72847	1.61347
3132.86	0.01162	1.73012	1.62986
3133.59	0.02045	1.76791	1.64971
3134.33	0.01872	1.77197	1.65436
3135.06	0.02896	1.81114	1.69168
3135.79	0.04564	1.82164	1.7049
3136.52	0.05062	1.85281	1.71798
3137.26	0.0217	1.87953	1.73409
3137.99	0.01678	1.88288	1.73248
3138.72	0.01322	1.90442	1.73677
3139.45	0.02718	1.92081	1.78406
3140.19	0.04669	1.97165	1.81322
3140.92	0.03323	1.97249	1.81378
3141.65	0.02954	2.00648	1.84611
3142.38	0.03538	2.03909	1.86347
3143.12	0.02612	2.03736	1.85226
3143.85	0.03354	2.0827	1.89127
3144.58	0.02767	2.12158	1.9148
3145.31	0.02676	2.13103	1.92582
3146.04	0.0229	2.15877	1.94076
3146.78	0.00991	2.18282	1.93835
3147.51	0.03404	2.21285	2.00338
3148.24	0.03749	2.25897	2.02661
3148.97	0.0153	2.25625	2.02365
3149.71	0.00675	2.31142	2.04866
3150.44	0.02348	2.32701	2.06262
3151.17	0.00513	2.34435	2.08275
3151.9	0.03353	2.39029	2.13232
3152.64	0.03268	2.42663	2.15895
3153.37	0.02133	2.47148	2.16785
3154.1	0.02325	2.51442	2.20624
3154.83	0.02843	2.54533	2.21821
3155.57	0.03062	2.57005	2.24652
3156.3	0.04342	2.6176	2.28909
3157.03	0.03755	2.63823	2.31511
3157.76	0.01779	2.69051	2.33422
3158.5	0.02175	2.7283	2.36979
3159.23	0.01391	2.74438	2.39341
3159.96	0.01059	2.79592	2.41803
3160.69	0.03777	2.84122	2.46055
3161.43	0.03018	2.8781	2.49013
3162.16	0.03612	2.92798	2.53215
3162.89	0.01227	2.95597	2.53745
3163.62	0.00788	2.99849	2.57377
3164.36	0.02619	3.05972	2.61995
3165.09	0.00712	3.08567	2.63324
3165.82	0.03984	3.15114	2.70008
3166.55	0.01588	3.20885	2.70736
3167.29	0.02748	3.24823	2.7723
3168.02	0.01206	3.28274	2.77979
3168.75	0.03023	3.34831	2.83211
3169.48	0.01987	3.42012	2.87066
3170.21	0.01764	3.46476	2.91844
3170.95	0.03104	3.50163	2.93692
3171.68	0.03046	3.57468	2.99234
3172.41	0.01925	3.62481	3.01888
3173.14	0.02653	3.69398	3.08421
3173.88	0.01837	3.74915	3.11976
3174.61	0.02106	3.81194	3.13423
3175.34	0.03857	3.87663	3.21225
3176.07	0.00457	3.93039	3.24172
3176.81	0.02085	4.00827	3.28122
3177.54	0.01431	4.05991	3.33232
3178.27	0.01664	4.16652	3.37669
3179	0.03143	4.22099	3.43195
3179.74	0.02048	4.27729	3.47947
3180.47	0.00418	4.36158	3.51316
3181.2	0.04003	4.45215	3.57752
3181.93	0.02736	4.51973	3.63378
3182.67	0.01401	4.59764	3.68081
3183.4	0.03282	4.70728	3.73292
3184.13	0.03654	4.7848	3.78009
3184.86	0.03682	4.87022	3.82997
3185.6	0.01204	4.92755	3.86492
3186.33	0.03259	5.02411	3.91722
3187.06	0.03175	5.12247	3.97084
3187.79	0.01006	5.16622	4.00178
3188.53	0.02515	5.28051	4.03971
3189.26	0.00999	5.35839	4.09016
3189.99	0.01997	5.47243	4.14607
3190.72	0.01015	5.57181	4.20352
3191.46	0.0504	5.68114	4.24597
3192.19	-0.00903	5.75055	4.25808
3192.92	0.02757	5.84108	4.32608
3193.65	0.00707	5.91321	4.35182
3194.38	0.03095	6.03308	4.40699
3195.12	0.01941	6.11201	4.43999
3195.85	0.0397	6.20882	4.48758
3196.58	0.03918	6.31366	4.5133
3197.31	0.02972	6.39076	4.53223
3198.05	0.0122	6.48239	4.54575
3198.78	0.01645	6.56453	4.54102
3199.51	0.03806	6.6601	4.63161
3200.24	0.03897	6.71111	4.62821
3200.98	0.03062	6.82428	4.62216
3201.71	0.00834	6.87025	4.62637
3202.44	0.01987	6.93445	4.6223
3203.17	0.03019	7.02128	4.62445
3203.91	0.03071	7.05389	4.63101
3204.64	0.04784	7.14678	4.58809
3205.37	0.01904	7.15151	4.53681
3206.1	0.02316	7.20552	4.54406
3206.84	0.03869	7.23231	4.50127
3207.57	0.01304	7.22156	4.47448
3208.3	0.01407	7.23499	4.3996
3209.03	0.022	7.20992	4.3442
3209.77	0.02852	7.20199	4.28023
3210.5	0.02321	7.1715	4.22376
3211.23	0.03473	7.09739	4.18082
3211.96	0.02425	7.08904	4.05692
3212.7	0.04287	6.97224	3.93638
3213.43	0.04472	6.88492	3.84631
3214.16	0.04558	6.78025	3.74702
3214.89	0.03125	6.61142	3.60158
3215.62	0.05293	6.51182	3.5075
3216.36	0.03649	6.28652	3.35653
3217.09	0.02829	6.13577	3.19385
3217.82	0.01997	5.93817	3.06009
3218.55	0.01898	5.70952	2.94099
3219.29	0.0205	5.50561	2.74958
3220.02	0.04918	5.24776	2.62141
3220.75	0.02812	5.01279	2.41029
3221.48	0.0478	4.77479	2.23774
3222.22	0.04056	4.51053	2.0512
3222.95	0.033	4.18609	1.92123
3223.68	0.01694	3.856	1.61109
3224.41	0.01784	3.60464	1.4482
3225.15	0.02695	3.24022	1.20662
3225.88	0.01126	2.84506	0.95015
3226.61	0.00894	2.52231	0.75295
3227.34	0.0144	2.12877	0.46893
3228.08	0.03545	1.65098	0.20243
3228.81	0.03844	1.25708	-0.12032
3229.54	0.03189	0.7	-0.39
3230.27	0.02951	0.11574	-0.72226
3231.01	0.04758	-0.54178	-1.15758
3231.74	0.01583	-1.26935	-1.58828
3232.47	0.03168	-2.00475	-1.87045
3233.2	0.02704	-2.81746	-2.30388
3233.94	0.03492	-3.72719	-2.69296
3234.67	0.02177	-4.71447	-3.04982
3235.4	0.02947	-5.67486	-3.42421
3236.13	0.04283	-6.67248	-4.07941
3236.87	0.02175	-7.73993	-4.6232
3237.6	0.03656	-8.79014	-5.01916
3238.33	0.0582	-9.78156	-5.49277
3239.06	0.02133	-10.7987	-5.97256
3239.79	0.04509	-11.725	-6.47655
3240.53	0.02528	-12.566	-6.97885
3241.26	0.01206	-13.323	-7.43118
3241.99	0.0428	-14.0435	-7.88796
3242.72	0.03136	-14.5904	-8.32104
3243.46	0.0403	-15.1248	-8.76979
3244.19	0.03829	-15.5194	-9.17951
3244.92	0.02348	-15.8921	-9.60837
3245.65	0.03876	-16.1627	-9.89766
3246.39	0.02863	-16.3836	-10.2758
3247.12	0.02364	-16.6188	-10.6428
3247.85	0.02815	-16.7608	-10.9418
3248.58	0.01775	-16.8201	-11.2522
3249.32	0.01831	-17.0129	-11.5325
3250.05	0.01528	-17.1365	-11.7993
3250.78	0.0327	-17.2134	-12.0328
3251.51	0.01562	-17.3668	-12.2721
3252.25	0.03277	-17.4676	-12.5455
3252.98	0.0416	-17.5584	-12.678
3253.71	0.04631	-17.72	-12.8897
3254.44	0.04412	-17.8503	-13.0529
3255.18	0.05595	-17.9441	-13.2592
3255.91	0.01114	-18.1251	-13.4637
3256.64	0.0284	-18.2134	-13.5694
3257.37	0.03004	-18.3285	-13.7354
3258.11	0.00754	-18.4299	-13.8212
3258.84	0.04151	-18.4774	-13.9146
3259.57	0.02633	-18.5082	-14.0161
3260.3	0.01555	-18.4969	-14.0491
3261.04	0.0282	-18.482	-14.1111
3261.77	0.04509	-18.4109	-14.1136
3262.5	0.02739	-18.3078	-14.121
3263.23	0.01336	-18.1787	-14.1229
3263.96	0.02314	-17.9872	-14.0422
3264.7	0.03506	-17.7402	-13.9832
3265.43	0.05942	-17.4327	-13.9063
3266.16	0.05577	-17.1175	-13.8068
3266.89	0.01881	-16.7835	-13.7054
3267.63	0.03733	-16.4033	-13.5407
3268.36	0.03599	-15.9755	-13.3922
3269.09	0.04206	-15.5132	-13.2151
3269.82	0.02706	-15.0555	-13.0105
3270.56	0.03751	-14.5752	-12.8217
3271.29	-0.0092	-14.0787	-12.6474
3272.02	0.00883	-13.5757	-12.4387
3272.75	0.02351	-12.9903	-12.1787
3273.49	0.03249	-12.4598	-11.9361
3274.22	0.01244	-11.9487	-11.6982
3274.95	0.01185	-11.4051	-11.4769
3275.68	0.02836	-10.843	-11.1775
3276.42	0.02501	-10.347	-10.8876
3277.15	0.02686	-9.79164	-10.6667
3277.88	0.03904	-9.29678	-10.3532
3278.61	0.00457	-8.79713	-10.1458
3279.35	0.0236	-8.34799	-9.8591
3280.08	0.03578	-7.86529	-9.5963
3280.81	0.03846	-7.38087	-9.33901
3281.54	0.02069	-6.95313	-9.11832
3282.28	0.03233	-6.5689	-8.83562
3283.01	0.0242	-6.15735	-8.6021
3283.74	0.03728	-5.7667	-8.30327
3284.47	0.03173	-5.43214	-8.04181
3285.21	0.00795	-5.0974	-7.82103
3285.94	0.01255	-4.75011	-7.58289
3286.67	0.0309	-4.45761	-7.35901
3287.4	0.03067	-4.16264	-7.11701
3288.13	0.0392	-3.89242	-6.86628
3288.87	0.03495	-3.6436	-6.58321
3289.6	0.02496	-3.43687	-6.41997
3290.33	0.04957	-3.16721	-6.16119
3291.06	0.03762	-3.01449	-5.98337
3291.8	0.03807	-2.80057	-5.66416
3292.53	0.05242	-2.60668	-5.43776
3293.26	0.04733	-2.45522	-5.32438
3293.99	0.01824	-2.31939	-5.17663
3294.73	0.02776	-2.17866	-4.92711
3295.46	0.03116	-2.05675	-4.72001
3296.19	0.0318	-1.90879	-4.56935
3296.92	0.02147	-1.8344	-4.39772
3297.66	0.00652	-1.72293	-4.23183
3298.39	0.01972	-1.6233	-4.06702
3299.12	0.01072	-1.53778	-3.90827
3299.85	0.04201	-1.45525	-3.79258
3300.59	0.03822	-1.35643	-3.58062
3301.32	0.01542	-1.31113	-3.47182
3302.05	0.03011	-1.23198	-3.29074
3302.78	0.02921	-1.18217	-3.19744
3303.52	0.00465	-1.1239	-3.09306
3304.25	0.0223	-1.08409	-2.99417
3304.98	0.02334	-1.03273	-2.83112
3305.71	0.02827	-0.95224	-2.72048
3306.45	0.03328	-0.91057	-2.58369
3307.18	0.02281	-0.90046	-2.51487
3307.91	0.04502	-0.82766	-2.33058
3308.64	0.00204	-0.81433	-2.28424
3309.38	0.01983	-0.76829	-2.24257
3310.11	0.04743	-0.73282	-2.19158
3310.84	0.0153	-0.70596	-2.04439
3311.57	0.02008	-0.68114	-1.95811
3312.3	0.02537	-0.63848	-1.8784
3313.04	0.03296	-0.61113	-1.81165
3313.77	0.02478	-0.6069	-1.74944
3314.5	0.04579	-0.57034	-1.67684
3315.23	0.02685	-0.55031	-1.59032
3315.97	0.03208	-0.53456	-1.5101
3316.7	0.02949	-0.50445	-1.47215
3317.43	0.03339	-0.49257	-1.4376
3318.16	0.02519	-0.47409	-1.45407
3318.9	0.0312	-0.451	-1.34058
3319.63	0.03536	-0.4534	-1.28388
3320.36	0.03155	-0.42238	-1.268
3321.09	0.02575	-0.40535	-1.18457
3321.83	0.02998	-0.38557	-1.14723
3322.56	0.02346	-0.39333	-1.13858
3323.29	0.04239	-0.34856	-1.06594
3324.02	0.03134	-0.34193	-1.05938
3324.76	0.03116	-0.33474	-1.01286
3325.49	0.04666	-0.32458	-0.94348
3326.22	0.01477	-0.32501	-0.95783
3326.95	0.0281	-0.2814	-0.9061
3327.69	7.05e-05	-0.33678	-0.88613
3328.42	0.02415	-0.30615	-0.88731
3329.15	0.01578	-0.28767	-0.86353
3329.88	0.02126	-0.28073	-0.77671
3330.62	0.00562	-0.2533	-0.81692
3331.35	0.0315	-0.26687	-0.75688
3332.08	0.02517	-0.26077	-0.73312
3332.81	0.03878	-0.2283	-0.72657
3333.54	0.02678	-0.22214	-0.66937
3334.28	0.02806	-0.22689	-0.69047
3335.01	0.02179	-0.21833	-0.65299
3335.74	0.04001	-0.20193	-0.64592
3336.47	0.00351	-0.21237	-0.6635
3337.21	0.03404	-0.19055	-0.6235
3337.94	0.01119	-0.20102	-0.59503
3338.67	0.04033	-0.17782	-0.54014
3339.4	0.03178	-0.19273	-0.57979
3340.14	0.03224	-0.17098	-0.56715
3340.87	0.03243	-0.15099	-0.52574
3341.6	0.01433	-0.17666	-0.54802
3342.33	0.03372	-0.15878	-0.49525
3343.07	0.000141016	-0.19393	-0.50064
3343.8	0.01745	-0.15857	-0.47563
3344.53	0.03626	-0.1291	-0.46796
3345.26	0.01102	-0.14218	-0.50046
3346	0.00728	-0.15491	-0.498
3346.73	0.00938	-0.13746	-0.43875
3347.46	0.02316	-0.13019	-0.45333
3348.19	0.0345	-0.12205	-0.40937
3348.93	0.01109	-0.12335	-0.42002
3349.66	0.0211	-0.12141	-0.41931
3350.39	0.02937	-0.13643	-0.42925
3351.12	0.04729	-0.096	-0.38896
3351.86	0.02782	-0.13446	-0.40052
3352.59	0.02801	-0.10618	-0.36571
3353.32	0.02745	-0.11098	-0.34794
3354.05	0.04467	-0.08859	-0.34903
3354.79	0.00167	-0.11267	-0.33784
3355.52	0.04019	-0.09568	-0.31912
3356.25	0.02235	-0.08817	-0.3421
3356.98	0.01648	-0.11338	-0.33606
3357.71	0.02226	-0.06138	-0.33565
3358.45	0.02517	-0.07999	-0.30748
3359.18	0.04141	-0.08359	-0.28737
3359.91	0.04054	-0.07097	-0.2609
3360.64	0.02202	-0.0844	-0.28884
3361.38	0.02748	-0.0851	-0.25087
3362.11	0.0276	-0.06504	-0.25959
3362.84	0.02607	-0.07502	-0.26784
3363.57	0.0189	-0.07178	-0.29631
3364.31	0.03374	-0.0649	-0.23916
3365.04	0.0495	-0.03042	-0.21387
3365.77	0.02535	-0.04766	-0.21323
3366.5	0.03846	-0.03159	-0.20874
3367.24	0.02272	-0.04308	-0.23999
3367.97	0.01574	-0.0599	-0.22707
3368.7	0.0321	-0.04068	-0.21796
3369.43	0.02388	-0.05648	-0.21738
3370.17	0.03767	-0.02535	-0.19649
3370.9	0.05572	-0.00754	-0.19092
3371.63	0.05782	-0.01135	-0.19143
3372.36	0.02997	-0.03402	-0.17625
3373.1	0.04594	-0.03684	-0.19019
3373.83	0.05953	0.00469	-0.14803
3374.56	0.04948	-0.02464	-0.17823
3375.29	0.05429	-0.02059	-0.15452
3376.03	0.01756	-0.0386	-0.18175
3376.76	0.0489	-0.02736	-0.17779
3377.49	0.03226	-0.03004	-0.15713
3378.22	0.05036	-0.01139	-0.16647
3378.96	0.02179	-0.02651	-0.16035
3379.69	0.04354	-0.00137	-0.15135
3380.42	0.04597	0.00592	-0.13211
3381.15	0.05771	-0.01311	-0.13791
3381.88	0.03633	0.01604	-0.15163
3382.62	0.04728	-0.00257	-0.16226
3383.35	0.04941	-0.01519	-0.14861
3384.08	0.03652	-0.02507	-0.149
3384.81	0.04379	-0.02288	-0.14576
3385.55	0.04726	-0.01791	-0.14158
3386.28	0.01705	-0.03064	-0.14414
3387.01	0.04245	-0.01629	-0.14126
3387.74	0.03709	-0.03152	-0.14713
3388.48	0.03689	-0.02267	-0.13909
3389.21	0.04495	-0.00843	-0.11903
3389.94	0.03458	0.00222	-0.12143
3390.67	0.04772	-0.0129	-0.13892
3391.41	0.02813	-0.02514	-0.14431
3392.14	0.04701	-0.0019	-0.10689
3392.87	0.04125	-0.00948	-0.12372
3393.6	0.03881	-0.01368	-0.14184
3394.34	0.04375	-0.01854	-0.12097
3395.07	0.03672	-0.01999	-0.1046
3395.8	0.02866	-0.02217	-0.10726
3396.53	0.05706	0.00109	-0.12041
3397.27	0.0423	-0.00747	-0.09397
3398	0.03095	-0.00853	-0.10885
3398.73	0.04983	0	-0.11087
3399.46	0.03166	-0.02422	-0.12406
3400.2	0.03127	-0.01223	-0.12177
3400.93	0.04994	0.00659	-0.09106
3401.66	0.05057	-0.02376	-0.11773
3402.39	0.04879	-0.0172	-0.08345
3403.12	0.04163	-0.0012	-0.10717
3403.86	0.03079	-0.00215	-0.10426
3404.59	0.03277	0.00166	-0.10996
3405.32	0.04449	-0.00444	-0.08094
3406.05	0.04403	-0.00948	-0.10033
3406.79	0.04988	-0.00575	-0.06448
3407.52	0.03963	-0.000846094	-0.09841
3408.25	0.0395	0.01364	-0.10345
3408.98	0.05307	0.01548	-0.07224
3409.72	0.04789	-0.00264	-0.07308
3410.45	0.07195	0.03931	-0.06009
3411.18	0.04782	0.00673	-0.09416
3411.91	0.04167	0.02598	-0.07153
3412.65	0.04119	0.01629	-0.07583
3413.38	0.05889	0.02376	-0.06534
3414.11	0.05672	0.02535	-0.07343
3414.84	0.02812	0.00159	-0.07252
3415.58	0.04014	0.00416	-0.07694
3416.31	0.02979	0.00145	-0.07888
3417.04	0.0236	-0.00427	-0.07974
3417.77	0.02574	-0.000141016	-0.08089
3418.51	0.05919	0.03328	-0.05766
3419.24	0.05219	0.01534	-0.05228
3419.97	0.05535	0.02129	-0.05431
3420.7	0.05671	0.0239	-0.04548
3421.44	0.06522	0.03067	-0.0633
3422.17	0.05873	0.0263	-0.04015
3422.9	0.05011	0.02228	-0.06206
3423.63	0.04326	0.01375	-0.08494
3424.37	0.05248	0.02129	-0.02683
3425.1	0.05195	0.02027	-0.06175
3425.83	0.0578	0.04608	-0.04186
3426.56	0.04937	0.01523	-0.0477
3427.29	0.04431	-0.00331	-0.06564
3428.03	0.06885	0.03666	-0.0392
3428.76	0.05004	0.01657	-0.05064
3429.49	0.05748	0.02676	-0.04634
3430.22	0.05209	0.03176	-0.0713
3430.96	0.04548	0.01276	-0.05731
3431.69	0.04128	0.02302	-0.05004
3432.42	0.04606	0.02126	-0.04484
3433.15	0.04661	0.03205	-0.02766
3433.89	0.03483	0.03201	-0.05917
3434.62	0.04698	0.01629	-0.04546
3435.35	0.05397	0.0215	-0.05006
3436.08	0.064	0.03606	-0.03125
3436.82	0.04102	0.02024	-0.05285
3437.55	0.04121	0.00176	-0.0489
3438.28	0.05299	0.03346	-0.04527
3439.01	0.05232	0.02362	-0.02491
3439.75	0.05186	0.02739	-0.06845
3440.48	0.05459	0.01167	-0.03227
3441.21	0.06182	0.02425	-0.03275
3441.94	0.04054	0.01868	-0.05434
3442.68	0.03666	0.00606	-0.04421
3443.41	0.0425	0.01103	-0.03273
3444.14	0.07691	0.02366	-0.04024
3444.87	0.02949	0.02965	-0.04629
3445.61	0.03904	0.02048	-0.03799
3446.34	0.03465	0.01051	-0.03139
3447.07	0.05997	0.04047	-0.03229
3447.8	0.05706	0.02084	-0.03268
3448.54	0.04428	0.02877	-0.03751
3449.27	0.04853	0.03924	-0.02817
3450	0.03404	0.00638	-0.03922
3450.73	0.06194	0.03599	-0.00314
3451.46	0.06256	0.01742	-0.03273
3452.2	0.07629	0.03617	-0.02954
3452.93	0.05766	0.01174	-0.03367
3453.66	0.06007	0.03296	-0.00982
3454.39	0.03725	0.03554	-0.02633
3455.13	0.03599	-0.01036	-0.05826
3455.86	0.00545	-0.00219	-0.0471
3456.59	0.02688	0.01206	-0.03834
3457.32	0.04232	0.01223	-0.03231
3458.06	0.03481	0.02119	-0.04132
3458.79	0.03464	0.01801	-0.02907
3459.52	0.04537	0.02094	-0.03219
3460.25	0.03906	0.01407	-0.03541
3460.99	0.03028	-0.00649	-0.06062
3461.72	0.04735	0.0484	-0.01209
3462.45	0.04135	0.00628	-0.03785
3463.18	0.04606	0.02362	-0.01214
3463.92	0.02945	0.00116	-0.04669
3464.65	0.04037	0.01424	-0.02619
3465.38	0.05196	0.02443	-0.02755
3466.11	0.0471	0.04206	-0.01773
3466.85	0.06221	0.04276	-0.01757
3467.58	0.05958	0.01985	-0.00754
3468.31	0.04893	0.0085	-0.03245
3469.04	0.07365	0.02669	-0.0123
3469.78	0.05032	0.0361	-0.01431
3470.51	0.04097	0.00687	-0.01465
3471.24	0.04537	0.02552	-0.00229
3471.97	0.05798	0.01706	0.00222
3472.71	0.02588	0.00853	-0.01234
3473.44	0.0481	0.02217	-0.03679
3474.17	0.0576	0.03998	-0.01366
3474.9	0.03337	0.01534	-0.03547
3475.63	0.04657	0.04111	-0.00566
3476.37	0.04301	0.02408	-0.01692
3477.1	0.04312	0.000564063	-0.01713
3477.83	0.05493	0.02471	-0.01109
3478.56	0.05318	0.02563	-0.00356
3479.3	0.06266	0.02214	0.0086
3480.03	0.04507	0.01971	0.000546436
3480.76	0.06739	0.0276	0.00746
3481.49	0.03153	0.0299	-0.01146
3482.23	0.05498	0.02693	0.00917
3482.96	0.0553	0.02468	-0.00492
3483.69	0.03388	0.01604	-0.01054
3484.42	0.05087	0.03085	0.00483
3485.16	0.05108	0.01615	0.00561
3485.89	0.04336	0.01893	0.00864
3486.62	0.0676	0.02263	-0.00776
3487.35	0.04886	0.02401	0.00899
3488.09	0.0452	0.02824	-0.01297
3488.82	0.05709	0.04082	0.01928
3489.55	0.0379	0.01103	-0.00201
3490.28	0.05856	0.04082	-0.00254
3491.02	0.06504	0.05894	0.03462
3491.75	0.05233	0.02514	0.02306
3492.48	0.04481	0.000493555	0.00192
3493.21	0.04398	0.03095	0.01928
3493.95	0.05727	0.01745	0.01054
3494.68	0.0446	0.01424	0.00652
3495.41	0.05228	0.04178	0.01726
3496.14	0.05582	0.03339	0.00788
3496.88	0.04054	0.01287	0.00536
3497.61	0.05678	0.03931	0.00689
3498.34	0.04793	-0.00257	0.00098711
3499.07	0.0501	0.02961	0.02046
3499.8	0.05544	0.03758	0.02688
3500.54	0.06739	0.03966	0.02854
3501.27	0.06829	0.03963	0.00954
3502	0.04555	0.03127	0.03566
3502.73	0.05732	0.04301	0.01364
3503.47	0.05725	0.03744	0.0324
3504.2	0.07178	0.0367	0.02782
3504.93	0.03747	0.04379	0.02831
3505.66	0.05739	0.04749	0.03413
3506.4	0.04446	0.02337	0.01241
3507.13	0.02604	-0.00342	-0.00531
3507.86	0.07863	0.03963	0.04248
3508.59	0.05486	0.02891	0.02457
3509.33	0.03917	0.04728	0.03922
3510.06	0.03166	0.0336	0.01505
3510.79	0.06034	0.0373	0.0324
3511.52	0.08047	0.03515	0.03353
3512.26	0.06159	0.04118	0.01565
3512.99	0.05884	0.03814	0.0324
3513.72	0.05995	0.02182	0.03659
3514.45	0.03522	0.01118	0.01206
3515.19	0.05267	0.01315	0.00791
3515.92	0.03927	0.02292	0.00437
3516.65	0.05059	0.02739	0.00684
3517.38	0.02812	0.0251	0.02588
3518.12	0.05278	0.03148	0.0166
3518.85	0.06617	0.027	0.01137
3519.58	0.0532	0.04287	0.00948
3520.31	0.04978	0.03254	0.03899
3521.04	0.04666	0.03198	0.03201
3521.78	0.06561	0.01897	0.02914
3522.51	0.04731	0.01777	0.01426
3523.24	0.04655	0.02048	0.03448
3523.97	0.06125	0.04227	0.02455
3524.71	0.05322	0.01967	0.03065
3525.44	0.0608	0.02059	0.03846
3526.17	0.055	0.02771	0.02466
3526.9	0.07356	0.03384	0.04525
3527.64	0.04391	0.03829	0.01408
3528.37	0.06219	0.01883	0.03048
3529.1	0.06191	0.03007	0.01934
3529.83	0.04479	0.01216	0.01761
3530.57	0.07974	0.04745	0.04654
3531.3	0.06053	0.04107	0.03279
3532.03	0.05249	0.0233	0.04578
3532.76	0.05616	0.02302	0.02078
3533.5	0.0532	0.03049	0.02087
3534.23	0.04708	0.04206	0.0134
3534.96	0.06057	0.03328	0.02991
3535.69	0.05946	0.04646	0.02757
3536.43	0.06533	0.03289	0.04446
3537.16	0.04357	0.03413	0.01784
3537.89	0.05015	0.03684	0.02974
3538.62	0.05692	0.0263	0.03025
3539.36	0.06282	0.038	0.02316
3540.09	0.0293	-0.00187	0.03802
3540.82	0.04816	0.02616	0.05138
3541.55	0.05188	0.0367	0.01964
3542.29	0.06529	0.02052	0.04001
3543.02	0.04883	0.01914	0.01354
3543.75	0.04453	0.01336	0.02886
3544.48	0.04481	-0.00159	0.00823
3545.21	0.06485	0.04759	0.02626
3545.95	0.05983	0.04706	0.04394
3546.68	0.05983	0.05112	0.0422
3547.41	0.0517	0.03247	0.03161
3548.14	0.07014	0.03247	0.0453
3548.88	0.06191	0.03832	0.0544
3549.61	0.06804	0.02581	0.03467
3550.34	0.08662	0.06726	0.05175
3551.07	0.05856	0.03532	0.04858
3551.81	0.04983	0.04805	0.03406
3552.54	0.05669	0.02697	0.04617
3553.27	0.04987	0.01597	0.04345
3554	0.03781	0.02711	0.03816
3554.74	0.0621	0.03839	0.02993
3555.47	0.05166	0.04139	0.02968
3556.2	0.04553	0.02193	0.0462
3556.93	0.05843	0.03265	0.04183
3557.67	0.04923	0.03131	0.04401
3558.4	0.05829	0.02849	0.04366
3559.13	0.05671	0.04481	0.04238
3559.86	0.04962	0.04865	0.04636
3560.6	0.02628	0.01861	0.03198
3561.33	0.03633	0.03035	0.03198
3562.06	0.05903	0.02119	0.02526
3562.79	0.05075	0.04978	0.05202
3563.53	0.06166	0.03444	0.05124
3564.26	0.05542	0.03906	0.03078
3564.99	0.06013	0.04238	0.05235
3565.72	0.04803	0.02841	0.04181
3566.46	0.06765	0.0496	0.0398
3567.19	0.05699	0.04682	0.04382
3567.92	0.07045	0.02901	0.05586
3568.65	0.06185	0.03233	0.03899
3569.38	0.07719	0.05436	0.06164
3570.12	0.05984	0.04061	0.03871
3570.85	0.04255	0.02852	0.03672
3571.58	0.05406	0.03755	0.04817
3572.31	0.05547	0.02937	0.03926
3573.05	0.06686	0.04379	0.04588
3573.78	0.06726	0.04379	0.03231
3574.51	0.05556	0.03423	0.04527
3575.24	0.04916	0.03021	0.04521
3575.98	0.06349	0.0177	0.05038
3576.71	0.04906	0.0386	0.05369
3577.44	0.06561	0.04795	0.05082
3578.17	0.06321	0.02404	0.04608
3578.91	0.06282	0.03391	0.0547
3579.64	0.06189	0.02358	0.04401
3580.37	0.03702	0.02461	0.03206
3581.1	0.05822	0.03286	0.04275
3581.84	0.06656	0.03437	0.04622
3582.57	0.05128	0.03081	0.05329
3583.3	0.05216	0.01385	0.04095
3584.03	0.05248	0.04008	0.05129
3584.77	0.06145	0.03518	0.05318
3585.5	0.05239	0.04442	0.06014
3586.23	0.05387	0.04601	0.03876
3586.96	0.05625	0.03688	0.053
3587.7	0.0416	0.00709	0.04973
3588.43	0.05431	0.03874	0.03568
3589.16	0.05521	0.0343	0.04368
3589.89	0.03756	0.01593	0.03897
3590.62	0.05131	0.02746	0.03628
3591.36	0.03555	0.01805	0.04283
3592.09	0.06154	0.03955	0.04925
3592.82	0.05785	0.03857	0.03487
3593.55	0.04303	0.00709	0.00739
3594.29	0.03109	0.02034	0.04275
3595.02	0.04606	0.01745	0.02965
3595.75	0.05471	0.0276	0.05073
3596.48	0.05685	0.02535	0.04474
3597.22	0.0493	0.03564	0.0443
3597.95	0.04266	0.00924	0.04398
3598.68	0.06221	0.04618	0.04146
3599.41	0.06078	0.05309	0.05396
3600.15	0.06867	0.05337	0.06386
3600.88	0.05202	0.02778	0.03351
3601.61	0.07021	0.02916	0.04618
3602.34	0.06952	0.04213	0.05544
3603.08	0.05144	0.04671	0.06919
3603.81	0.06293	0.03829	0.05847
3604.54	0.05434	0.04012	0.04534
3605.27	0.05894	0.03074	0.05397
3606.01	0.06943	0.03955	0.0563
3606.74	0.04396	0.04914	0.05357
3607.47	0.05965	0.01135	0.0618
3608.2	0.06277	0.04308	0.06318
3608.94	0.0504	0.03028	0.04075
3609.67	0.05708	0.0367	0.05524
3610.4	0.0661	0.02492	0.05151
3611.13	0.06515	0.03455	0.05256
3611.87	0.05602	0.02616	0.04599
3612.6	0.05783	0.03236	0.05244
3613.33	0.06845	0.0501	0.05983
3614.06	0.04916	0.02457	0.04601
3614.79	0.05279	0.04139	0.06266
3615.53	0.05404	0.04037	0.04505
3616.26	0.06214	0.05704	0.05597
3616.99	0.06048	0.03293	0.06568
3617.72	0.05773	0.03885	0.05872
3618.46	0.0579	0.03599	0.06014
3619.19	0.0437	0.0337	0.04847
3619.92	0.07072	0.04795	0.05769
3620.65	0.04435	0.01847	0.03973
3621.39	0.07112	0.0208	0.05471
3622.12	0.07083	0.04449	0.07904
3622.85	0.04604	0.03367	0.04729
3623.58	0.0499	0.03004	0.05614
3624.32	0.05912	0.03959	0.05545
3625.05	0.0535	0.04033	0.05288
3625.78	0.05376	0.02697	0.05521
3626.51	0.07981	0.05457	0.06977
3627.25	0.04921	0.03127	0.05269
3627.98	0.05115	0.03896	0.06714
3628.71	0.04241	0.04407	0.04058
3629.44	0.04826	0.03927	0.05914
3630.18	0.0539	0.03825	0.06206
3630.91	0.05203	0.05419	0.05912
3631.64	0.03689	0.01999	0.03922
3632.37	0.05505	0.03384	0.03707
3633.11	0.04282	0.02584	0.0385
3633.84	0.07952	0.06726	0.07068
3634.57	0.0741	0.02665	0.06302
3635.3	0.07777	0.04946	0.05819
3636.04	0.08581	0.06258	0.07948
3636.77	0.07409	0.05151	0.0891
3637.5	0.04403	0.01805	0.0707
3638.23	0.0661	0.05658	0.07426
3638.96	0.04795	0.03049	0.04479
3639.7	0.05972	0.02327	0.05597
3640.43	0.07805	0.04082	0.07068
3641.16	0.04581	0.03892	0.04141
3641.89	0.05879	0.03176	0.07504
3642.63	0.04701	0.0349	0.05769
3643.36	0.04454	0.0196	0.05627
3644.09	0.05276	0.02295	0.06825
3644.82	0.06014	0.03892	0.07114
3645.56	0.05983	0.04199	0.06208
3646.29	0.03531	0.01304	0.06087
3647.02	0.04604	0.02986	0.05394
3647.75	0.05734	0.04149	0.04738
3648.49	0.06132	0.03719	0.07179
3649.22	0.05107	0.02997	0.04622
3649.95	0.07969	0.06758	0.07565
3650.68	0.03744	0.04664	0.0689
3651.42	0.05611	0.04967	0.06771
3652.15	0.0539	0.03599	0.07532
3652.88	0.05787	0.01742	0.04932
3653.61	0.06071	0.05045	0.06922
3654.35	0.0505	0.03603	0.06751
3655.08	0.05397	0.04364	0.05847
3655.81	0.04969	0.00903	0.04844
3656.54	0.05387	0.05813	0.06266
3657.28	0.06467	0.04245	0.06615
3658.01	0.03816	0.01653	0.05752
3658.74	0.06651	0.03881	0.09215
3659.47	0.06503	0.02337	0.05103
3660.21	0.06591	0.03109	0.06282
3660.94	0.05149	0.02069	0.06832
3661.67	0.04978	0.03896	0.06802
3662.4	0.05355	0.02415	0.07151
3663.13	0.04227	0.02404	0.0615
3663.87	0.04201	0.03014	0.05124
3664.6	0.06571	0.06261	0.07187
3665.33	0.05831	0.03465	0.06689
3666.06	0.0459	0.02084	0.05686
3666.8	0.06926	0.02753	0.06594
3667.53	0.05129	0.0386	0.05508
3668.26	0.05408	0.03483	0.05387
3668.99	0.04579	0.05017	0.05946
3669.73	0.0547	0.02686	0.05001
3670.46	0.05887	0.04876	0.07622
3671.19	0.06628	0.0434	0.06589
3671.92	0.06927	0.05207	0.06247
3672.66	0.08158	0.04393	0.07883
3673.39	0.08965	0.0501	0.09044
3674.12	0.06554	0.03303	0.07132
3674.85	0.05343	0.03092	0.08311
3675.59	0.05325	0.04498	0.0694
3676.32	0.05189	0.03659	0.05852
3677.05	0.06993	0.04097	0.06233
3677.78	0.05491	0.02771	0.05362
3678.52	0.05196	0.03892	0.06619
3679.25	0.04994	0.038	0.07188
3679.98	0.05514	0.02993	0.06379
3680.71	0.05658	0.03561	0.06947
3681.45	0.07172	0.04192	0.09328
3682.18	0.05632	0.02873	0.07766
3682.91	0.04869	0.01868	0.05951
3683.64	0.06078	0.0343	0.07229
3684.38	0.06236	0.02704	0.06663
3685.11	0.04645	0.03381	0.06656
3685.84	0.06734	0.04178	0.06064
3686.57	0.06303	0.05648	0.07611
3687.3	0.05963	0.0379	0.07696
3688.04	0.05408	0.02757	0.08209
3688.77	0.07417	0.0514	0.09522
3689.5	0.05641	0.04587	0.0695
3690.23	0.05436	0.03487	0.07375
3690.97	0.05027	0.0312	0.06779
3691.7	0.07786	0.05105	0.07617
3692.43	0.07476	0.04252	0.08309
3693.16	0.05921	0.04132	0.07537
3693.9	0.06339	0.03938	0.07282
3694.63	0.05776	0.03413	0.05782
3695.36	0.05233	0.03998	0.06758
3696.09	0.06982	0.03966	0.06913
3696.83	0.06238	0.05464	0.08184
3697.56	0.0474	0.02027	0.07424
3698.29	0.06432	0.03335	0.06219
3699.02	0.05612	0.03064	0.07705
3699.76	0.0664	0.04735	0.07419
3700.49	0.04825	0.01555	0.04067
3701.22	0.06173	0.03205	0.0658
3701.95	0.06134	0.04075	0.05813
3702.69	0.06007	0.03395	0.06406
3703.42	0.075	0.05669	0.08433
3704.15	0.03991	0.03437	0.07618
3704.88	0.04602	0.0215	0.05269
3705.62	0.04571	0.03691	0.07851
3706.35	0.05508	0.04442	0.07001
3707.08	0.03933	0.01639	0.05108
3707.81	0.06702	0.03004	0.07097
3708.54	0.0633	0.02982	0.08517
3709.28	0.07881	0.04442	0.07661
3710.01	0.04967	0.03275	0.08059
3710.74	0.03298	0.00529	0.03233
3711.47	0.06397	0.03398	0.07631
3712.21	0.06668	0.03339	0.09578
3712.94	0.06104	0.02693	0.06721
3713.67	0.04837	0.01262	0.07428
3714.4	0.05998	0.0232	0.05961
3715.14	0.08195	0.07911	0.09053
3715.87	0.03342	0.0379	0.05879
3716.6	0.05269	0.02274	0.08156
3717.33	0.04061	0.03561	0.06044
3718.07	0.05731	0.04615	0.06337
3718.8	0.05091	0.03099	0.0627
3719.53	0.05535	0.03659	0.07357
3720.26	0.07112	0.03889	0.06873
3721	0.0709	0.03695	0.0799
3721.73	0.06358	0.04587	0.09878
3722.46	0.03159	0.00761	0.04659
3723.19	0.04766	0.01978	0.07224
3723.93	0.06076	0.03349	0.05318
3724.66	0.06166	0.03004	0.06273
3725.39	0.05671	0.02112	0.08175
3726.12	0.07276	0.03793	0.07724
3726.86	0.04777	0.04266	0.07178
3727.59	0.04763	0.01685	0.05642
3728.32	0.0628	0.03659	0.07232
3729.05	0.05207	0.04393	0.07107
3729.79	0.0544	0.03198	0.06742
3730.52	0.04689	0.03109	0.06466
3731.25	0.06485	0.03804	0.08316
3731.98	0.06058	0.04407	0.06178
3732.71	0.05798	0.0306	0.0697
3733.45	0.05025	0.02778	0.06959
3734.18	0.06726	0.03867	0.08227
3734.91	0.05457	0.0239	0.05803
3735.64	0.06251	0.038	0.08623
3736.38	0.06771	0.03652	0.08611
3737.11	0.0511	0.04054	0.07481
3737.84	0.06702	0.02478	0.07407
3738.57	0.06099	0.04749	0.07803
3739.31	0.07128	0.04495	0.08468
3740.04	0.06964	0.05493	0.09182
3740.77	0.0566	0.03719	0.08533
3741.5	0.08308	0.05806	0.09286
3742.24	0.0649	0.04795	0.07259
3742.97	0.05864	0.05521	0.06434
3743.7	0.05413	0.033	0.07135
3744.43	0.06674	0.04495	0.08798
3745.17	0.05524	0.0331	0.06753
3745.9	0.07574	0.04248	0.07786
3746.63	0.06102	0.03518	0.07671
3747.36	0.06335	0.0477	0.08299
3748.1	0.06009	0.02997	0.06674
3748.83	0.07037	0.03162	0.06725
3749.56	0.07347	0.05274	0.08926
3750.29	0.04742	0.02161	0.05745
3751.03	0.06439	0.04869	0.07444
3751.76	0.05161	0.04703	0.07273
3752.49	0.04742	0.02612	0.06233
3753.22	0.05061	0.03116	0.07735
3753.96	0.06894	0.03649	0.08667
3754.69	0.05887	0.04273	0.07035
3755.42	0.04068	0.0287	0.05771
3756.15	0.0759	0.06057	0.07629
3756.88	0.05464	0.03053	0.06783
3757.62	0.06397	0.05894	0.07678
3758.35	0.06028	0.02901	0.0732
3759.08	0.06756	0.0403	0.07326
3759.81	0.05401	0.04252	0.06896
3760.55	0.05024	0.04488	0.04807
3761.28	0.05672	0.03867	0.05496
3762.01	0.04816	0.01445	0.07289
3762.74	0.05963	0.02986	0.06781
3763.48	0.06767	0.03035	0.08329
3764.21	0.06675	0.02538	0.08071
3764.94	0.05738	0.04773	0.0709
3765.67	0.06217	0.03977	0.096
3766.41	0.048	0.02605	0.06406
3767.14	0.06792	0.04086	0.07269
3767.87	0.06245	0.0355	0.08519
3768.6	0.04239	0.02098	0.05785
3769.34	0.05863	0.04118	0.09103
3770.07	0.07075	0.05055	0.08301
3770.8	0.05043	0.05098	0.06104
3771.53	0.08343	0.03402	0.08272
3772.27	0.0566	0.0367	0.06221
3773	0.0634	0.03885	0.06725
3773.73	0.07056	0.03402	0.08792
3774.46	0.06108	0.03617	0.08265
3775.2	0.07023	0.04513	0.07615
3775.93	0.05873	0.03046	0.05515
3776.66	0.04384	0.03603	0.06862
3777.39	0.07622	0.02873	0.07805
3778.12	0.07179	0.03564	0.08628
3778.86	0.07736	0.05789	0.10592
3779.59	0.05685	0.04932	0.07733
3780.32	0.07197	0.04502	0.09129
3781.05	0.05627	0.05172	0.08108
3781.79	0.06887	0.05997	0.10883
3782.52	0.07157	0.04523	0.0683
3783.25	0.05471	0.02232	0.06734
3783.98	0.05202	0.03367	0.07521
3784.72	0.05792	0.03931	0.10486
3785.45	0.06136	0.02926	0.0645
3786.18	0.07366	0.04389	0.0865
3786.91	0.06864	0.05835	0.07507
3787.65	0.05623	0.03324	0.0605
[truncated: 50 more rows]

## Sheet: Fig.3c-d
Fig.3c-d

## Sheet: Supplementary Fig.1
Supplementary Fig.1
wavelength	Cu(OTf)2	Cu(bpy)	Cu(dmbpy)	Cu(phen)
320	0.19282	0.00382	-0.04083	0.0246
319	0.15664	-0.03951	-0.08003	0.0532
318	0.16523	-0.02739	-0.09008	0.04457
317	0.11082	-0.08536	-0.17483	-0.01479
316	0.02707	-0.20367	-0.1951	-0.07337
315	0.00307	-0.26077	-0.23378	-0.09908
314	0.03678	-0.2724	-0.23878	-0.10118
313	0.01241	-0.34155	-0.2928	-0.11832
312	0.02234	-0.36893	-0.3327	-0.12935
311	0.05573	-0.35666	-0.28868	-0.13263
310	0.08484	-0.33688	-0.27356	-0.1256
309	0.10862	-0.33744	-0.28017	-0.13941
308	0.1502	-0.31556	-0.25046	-0.12462
307	0.10218	-0.30582	-0.30061	-0.15736
306	0.14571	-0.30527	-0.30052	-0.19755
305	0.16999	-0.26151	-0.26406	-0.17845
304	0.09859	-0.23155	-0.29085	-0.19026
303	0.05859	-0.1898	-0.26027	-0.21867
302	0.07134	-0.15349	-0.24008	-0.25222
301	-0.00189	-0.17951	-0.2809	-0.30507
300	0.03583	-0.14778	-0.21889	-0.27225
299	0.07233	-0.06824	-0.16445	-0.23229
298	0.13691	0.01058	-0.09436	-0.20007
297	0.13142	0.05987	-0.01983	-0.15908
296	0.16504	0.15136	0.06611	-0.14065
295	0.20846	0.2305	0.13517	-0.129
294	0.20256	0.26241	0.19347	-0.09019
293	0.20323	0.30592	0.23129	-0.07124
292	0.20994	0.32329	0.23129	-0.11596
291	0.17923	0.28272	0.17724	-0.23416
290	0.19134	0.28161	0.19122	-0.27673
289	0.14347	0.28471	0.15384	-0.40983
288	0.08779	0.26955	0.13296	-0.54409
287	0.06024	0.20559	0.11935	-0.6849
286	0.10214	0.2111	0.11071	-0.79502
285	0.09427	0.1661	0.13069	-0.87475
284	0.14353	0.18795	0.19163	-0.95907
283	0.16175	0.23586	0.27033	-1.07702
282	0.15188	0.22351	0.32792	-1.24681
281	0.09113	0.27452	0.42249	-1.38573
280	0.07756	0.28582	0.49009	-1.55295
279	0.03858	0.30557	0.54612	-1.71927
278	-0.05965	0.26787	0.58537	-1.83109
277	-0.13032	0.29451	0.62337	-1.91382
276	-0.22284	0.26498	0.59087	-1.95617
275	-0.34651	0.20413	0.52485	-1.9318
274	-0.45185	0.19566	0.44892	-1.7633
273	-0.58453	0.10699	0.3636	-1.66135
272	-0.58506	0.09348	0.34786	-1.39824
271	-0.6418	0.04246	0.24896	-1.12026
270	-0.62697	0.01598	0.22021	-0.7609
269	-0.70192	-0.06501	0.20409	-0.44151
268	-0.63138	-0.06821	0.19489	-0.12079
267	-0.63762	-0.09924	0.18258	0.16799
266	-0.70886	-0.1444	0.15343	0.3341
265	-0.73089	-0.12825	0.1589	0.51578
264	-0.69486	-0.22146	0.10494	0.6083
263	-0.65457	-0.19111	0.20402	0.72352
262	-0.64613	-0.18817	0.23994	0.78946
261	-0.68519	-0.15412	0.27067	0.83953
260	-0.78869	-0.20873	0.26677	0.8385
259	-0.88104	-0.19675	0.25592	0.80748
258	-0.91869	-0.20042	0.18136	0.76594
257	-0.92305	-0.1624	0.21778	0.67792
256	-0.79944	-0.03349	0.22986	0.60663
255	-0.8481	-0.01886	0.14732	0.54182
254	-0.84034	0.03842	0.17704	0.45019
253	-0.89852	0.11531	0.17757	0.3262
252	-0.82709	0.21715	0.17181	0.26062
251	-0.85004	0.28604	0.15799	0.13988
250	-0.80214	0.39882	0.15786	0.05778
249	-0.68242	0.40529	0.11308	-0.00972
248	-0.56434	0.39361	0.06981	-0.04964
247	-0.43012	0.51504	0.13766	0.00589
246	-0.35721	0.57596	0.15531	-0.06574
245	-0.31293	0.60914	0.12518	-0.14281
244	-0.31382	0.5622	0.10632	-0.22315
243	-0.24965	0.53212	0.06042	-0.37274
242	-0.20501	0.48691	-0.02528	-0.50267
241	-0.06428	0.5223	0.02332	-0.57307
240	-0.02952	0.41449	-0.04721	-0.71165
239	-0.09369	0.26186	-0.12298	-0.83262
238	-0.13435	0.22092	-0.1052	-0.93564
237	-0.18955	0.17063	-0.17946	-1.06272
236	-0.20461	0.10664	-0.17546	-1.15457
235	-0.16322	0.10181	-0.1392	-1.1267
234	-0.19004	0.04441	-0.23164	-0.94971
233	-0.17272	-0.01768	-0.28838	-0.85413
232	-0.12812	0.00138	-0.32542	-0.64663
231	-0.12142	0.000941598	-0.35114	-0.52712
230	-0.16049	-0.02446	-0.40333	-0.17959

## Sheet: Supplementary Fig.2
Supplementary Fig.2
wavelength(nm)	Cu(NO3)2	Zn(NO3)2	Co(NO3)2	Ni(NO3)2
320	0.09806	0.08075	0.11439	0.15845
319	0.0869	0.08909	0.0987	0.15633
318	0.05273	0.06125	0.0431	0.12523
317	0.04508	0.05776	0.03027	0.13435
316	0.04361	0.04531	0.05377	0.11668
315	0.09492	0.10852	0.09788	0.12623
314	0.10545	0.11542	0.14627	0.13217
313	0.07779	0.13933	0.15077	0.11736
312	0.04399	0.1367	0.1378	0.10515
311	0.01168	0.05835	0.04364	0.06555
310	-0.00399	0.06764	0.05875	0.04365
309	-0.00649	0.07111	0.04876	0.08176
308	-0.02412	0.0354	0.04017	0.06646
307	-0.04482	-0.01022	0.0146	0.06625
306	-0.02587	-0.00617	0.05151	0.08801
305	-0.02668	0.0161	0.0601	0.1401
304	-0.07364	-0.0247	0.01289	0.09506
303	-0.10066	-0.0447	-0.00938	0.07157
302	-0.12301	-0.06206	-0.02303	0.05366
301	-0.15505	-0.1028	-0.05199	0.01405
300	-0.17578	-0.11731	-0.0688	-0.03594
299	-0.10449	-0.07004	-0.01233	-0.04391
298	-0.1287	-0.07023	0.0107	-0.01215
297	-0.11778	-0.05846	0.03384	-0.02707
296	-0.08668	-0.06619	0.04165	0.01548
295	-0.1166	-0.10563	0.01885	0.01228
294	-0.11218	-0.0684	0.06566	0.04471
293	-0.13338	-0.1228	0.06929	0.07183
292	-0.12972	-0.11753	0.08983	0.07447
291	-0.13177	-0.14105	0.03677	0.07337
290	-0.09275	-0.13973	0.03919	0.09894
289	-0.06715	-0.12832	0.05016	0.17293
288	-0.06136	-0.1406	0.04248	0.17126
287	-0.10984	-0.1799	-0.01319	0.16236
286	-0.11633	-0.20899	-0.07552	0.10458
285	-0.15338	-0.23895	-0.15485	0.06079
284	-0.11374	-0.20757	-0.25509	0.03864
283	-0.1213	-0.24167	-0.27094	-0.00738
282	-0.14262	-0.25307	-0.29933	-0.02406
281	-0.20445	-0.2791	-0.292	-0.10779
280	-0.25001	-0.34399	-0.31502	-0.13112
279	-0.3338	-0.36102	-0.32698	-0.16709
278	-0.3581	-0.36344	-0.30731	-0.15423
277	-0.41524	-0.38636	-0.29465	-0.22281
276	-0.45323	-0.3565	-0.25926	-0.21958
275	-0.48391	-0.37378	-0.30476	-0.3069
274	-0.52597	-0.37506	-0.20458	-0.34673
273	-0.55852	-0.36673	-0.17745	-0.35465
272	-0.65412	-0.46242	-0.29422	-0.44643
271	-0.71314	-0.49617	-0.35873	-0.5784
270	-0.78043	-0.54445	-0.47964	-0.66233
269	-0.87506	-0.62112	-0.57945	-0.71203
268	-0.8815	-0.69376	-0.76608	-0.88879
267	-0.94982	-0.74739	-0.81554	-1.03452
266	-1.06024	-0.79298	-0.85302	-1.04027
265	-1.13187	-0.80471	-0.85159	-1.07828
264	-1.16581	-0.94425	-0.94035	-1.04948
263	-1.2215	-0.94203	-1.04171	-1.04284
262	-1.26412	-1.00369	-1.05587	-1.01561
261	-1.22975	-0.99801	-1.03097	-1.00288
260	-1.25145	-1.01985	-0.99721	-0.89726
259	-1.23408	-1.03648	-0.9678	-0.90657
258	-1.22703	-1.02239	-0.86214	-0.85946
257	-1.20427	-1.04313	-0.80645	-0.85667
256	-1.25153	-1.05074	-0.78459	-0.85828
255	-1.15428	-0.99967	-0.69369	-0.80244
254	-1.14957	-0.9655	-0.66098	-0.75013
253	-1.08865	-0.96214	-0.61088	-0.717
252	-1.00365	-0.97323	-0.65274	-0.74588
251	-0.96945	-0.89644	-0.56431	-0.69502
250	-0.89331	-0.83685	-0.47828	-0.55747
249	-0.75038	-0.75655	-0.49187	-0.52607
248	-0.70869	-0.83452	-0.58366	-0.4974
247	-0.68059	-0.69381	-0.58695	-0.46192
246	-0.61669	-0.63596	-0.55153	-0.3566
245	-0.46858	-0.51484	-0.51696	-0.26701
244	-0.46316	-0.47363	-0.45594	-0.137
243	-0.43938	-0.39087	-0.40705	-0.12349
242	-0.42731	-0.38637	-0.33219	-0.10768
241	-0.41079	-0.30176	-0.22613	-0.06347
240	-0.46396	-0.22741	-0.17078	-0.07237
239	-0.39233	-0.18714	-0.14037	-0.06633
238	-0.37355	-0.1189	-0.09914	-0.03443
237	-0.33595	-0.17853	-0.09971	0.01683
236	-0.30593	-0.21023	-0.08421	0.02501
235	-0.32568	-0.23445	-0.05426	0.000804021
234	-0.30523	-0.2502	-0.07977	0.00309
233	-0.33595	-0.31106	-0.15555	0.01982
232	-0.38999	-0.34415	-0.13169	0.03165
231	-0.42101	-0.3138	-0.1294	0.02267
230	-0.36927	-0.34626	-0.10223	0.00637
229	-0.38528	-0.42279	-0.20788	-0.02422
228	-0.49617	-0.46193	-0.25562	-0.07518
227	-0.51128	-0.58904	-0.35813	-0.20053
226	-0.54951	-0.72325	-0.39526	-0.21612
225	-0.63589	-0.7609	-0.49713	-0.30413
224	-0.71846	-0.90554	-0.58619	-0.55989
223	-0.7742	-0.96748	-0.68379	-0.70501
222	-0.9307	-1.01196	-0.78864	-0.75738
221	-1.0769	-1.17467	-1.02289	-0.8737
220	-1.24489	-1.25556	-1.2142	-0.98011
219	-1.36294	-1.33891	-1.39375	-1.03284
218	-1.44159	-1.43971	-1.57252	-1.08758
217	-1.59309	-1.38736	-1.61517	-1.11939
216	-1.47277	-1.26364	-1.60767	-1.13304
215	-1.37068	-1.21203	-1.58811	-1.09383
214	-1.37486	-1.06505	-1.4286	-0.9419
213	-1.28722	-0.87511	-1.26452	-0.76201
212	-1.07889	-0.66757	-1.10942	-0.53718
211	-0.6887	-0.57983	-0.76169	-0.21763
210	-0.30013	-0.31758	-0.43853	0.04785
209	0.03601	0.17197	-0.12683	0.29049
208	0.45389	0.48835	0.34612	0.55377
207	0.73919	0.87725	0.73808	0.91737
206	1.1188	1.16302	0.97416	1.18608
205	1.52669	1.38293	1.2149	1.36961
204	2.03649	1.84474	1.44534	1.39022
203	1.78972	2.2143	1.86248	1.61163
202	1.57064	2.18876	1.91989	1.76555
201	1.91992	0.20491	2.53823	1.55021
200	1.60904	1.96477	1.49253	1.17282

## Sheet: Supplementary Fig.3
Supplementary Fig.3
wavelength(nm)	none	Cu(OTf)2	CuCl2	Cu(NO3)2	CuSO4
320	0.05991	0.09806	-0.01222	0.06022	0.13212
319	0.06342	0.0869	0.0238	0.06616	0.16598
318	0.06398	0.05273	0.00162	0.02057	0.15275
317	0.08321	0.04508	0.03255	-0.01965	0.11416
316	0.08466	0.04361	0.06035	-0.02269	0.1674
315	0.10108	0.09492	0.09919	-0.02708	0.21505
314	0.10867	0.10545	0.13317	-0.0459	0.24369
313	0.1018	0.07779	0.16324	-0.06401	0.22256
312	0.06171	0.04399	0.12653	-0.07	0.14501
311	0.02565	0.01168	0.06115	-0.10007	0.0773
310	0.00295	-0.00399	0.05213	-0.04816	0.06602
309	0.000912165	-0.00649	0.07338	0.00106	0.05493
308	-0.00279	-0.02412	0.06126	0.04617	0.02854
307	0.02845	-0.04482	0.00827	0.000614228	0.00678
306	0.0441	-0.02587	0.04332	-1.18559e-06	0.04167
305	0.0657	-0.02668	0.06459	0.0299	0.0419
304	0.01703	-0.07364	0.04768	0.01963	0.02049
303	0.01583	-0.10066	0.02549	0.02012	0.01884
302	-0.01528	-0.12301	0.01992	-0.01182	0.04229
301	-0.07549	-0.15505	-0.00903	-0.06415	-0.01483
300	-0.11024	-0.17578	-0.05097	-0.12442	0.02074
299	-0.10281	-0.10449	-0.02729	-0.14064	0.07188
298	-0.11321	-0.1287	-0.01017	-0.15858	0.07788
297	-0.11069	-0.11778	0.00295	-0.14692	0.07269
296	-0.10878	-0.08668	-0.03648	-0.12871	0.1063
295	-0.1371	-0.1166	-0.06999	-0.11255	0.07919
294	-0.15796	-0.11218	-0.04598	-0.08629	0.06673
293	-0.14183	-0.13338	-0.05901	-0.10012	0.07758
292	-0.13223	-0.12972	-0.0816	-0.06118	0.08012
291	-0.13962	-0.13177	-0.12557	-0.12116	0.06593
290	-0.12419	-0.09275	-0.072	-0.09802	0.09199
289	-0.0864	-0.06715	-0.03805	-0.04408	0.11703
288	-0.07525	-0.06136	-0.04864	-0.01035	0.12136
287	-0.11862	-0.10984	-0.08845	-0.03206	0.14202
286	-0.17745	-0.11633	-0.14303	-0.03876	0.1228
285	-0.21275	-0.15338	-0.18784	-0.09376	0.05323
284	-0.22688	-0.11374	-0.22619	-0.12393	0.07203
283	-0.23955	-0.1213	-0.23407	-0.16351	0.08387
282	-0.28958	-0.14262	-0.30477	-0.21623	0.05168
281	-0.37769	-0.20445	-0.35001	-0.28449	-0.00367
280	-0.41593	-0.25001	-0.4305	-0.35897	-0.0858
279	-0.44406	-0.3338	-0.46489	-0.42864	-0.21482
278	-0.43055	-0.3581	-0.52668	-0.52662	-0.25292
277	-0.44773	-0.41524	-0.56606	-0.59933	-0.36675
276	-0.42107	-0.45323	-0.58308	-0.59333	-0.38731
275	-0.44976	-0.48391	-0.63324	-0.64477	-0.45413
274	-0.39597	-0.52597	-0.60687	-0.64948	-0.45939
273	-0.40473	-0.55852	-0.59897	-0.65018	-0.4864
272	-0.49936	-0.65412	-0.6874	-0.74138	-0.59581
271	-0.54409	-0.71314	-0.72061	-0.7676	-0.63597
270	-0.58939	-0.78043	-0.82777	-0.84447	-0.76419
269	-0.65821	-0.87506	-0.87063	-0.98033	-0.866
268	-0.77118	-0.8815	-0.94414	-1.05196	-0.93349
267	-0.77399	-0.94982	-0.96604	-1.10359	-0.97789
266	-0.86436	-1.06024	-1.02303	-1.21822	-1.02945
265	-0.92507	-1.13187	-1.01631	-1.32393	-1.07842
264	-0.97509	-1.16581	-1.08596	-1.38586	-1.19477
263	-0.96975	-1.2215	-1.16517	-1.44271	-1.22878
262	-1.05847	-1.26412	-1.223	-1.46685	-1.21961
261	-1.0687	-1.22975	-1.22777	-1.3684	-1.25833
260	-1.0498	-1.25145	-1.28777	-1.30816	-1.14681
259	-1.0784	-1.23408	-1.32306	-1.33932	-1.14658
258	-1.0426	-1.22703	-1.25106	-1.29066	-1.09589
257	-1.06959	-1.20427	-1.22988	-1.20268	-1.04881
256	-1.10077	-1.25153	-1.26107	-1.17879	-1.03282
255	-1.0022	-1.15428	-1.18705	-1.13214	-0.9203
254	-0.95472	-1.14957	-1.18188	-1.1344	-0.86086
253	-0.91487	-1.08865	-1.05955	-1.07393	-0.75461
252	-0.90355	-1.00365	-1.02916	-1.05474	-0.66083
251	-0.84438	-0.96945	-0.92808	-1.00036	-0.60519
250	-0.77874	-0.89331	-0.82534	-0.98867	-0.55272
249	-0.7437	-0.75038	-0.75062	-0.94077	-0.53775
248	-0.76778	-0.70869	-0.72159	-0.86509	-0.6123
247	-0.72378	-0.68059	-0.73356	-0.812	-0.58442
246	-0.716	-0.61669	-0.67781	-0.71967	-0.54529
245	-0.6308	-0.46858	-0.63112	-0.60189	-0.45899
244	-0.51202	-0.46316	-0.64022	-0.56685	-0.38301
243	-0.47907	-0.43938	-0.59889	-0.55945	-0.3888
242	-0.46414	-0.42731	-0.53798	-0.50064	-0.40527
241	-0.38126	-0.41079	-0.44405	-0.42245	-0.30838
240	-0.3595	-0.46396	-0.42719	-0.40795	-0.31396
239	-0.32374	-0.39233	-0.39317	-0.43363	-0.24172
238	-0.27709	-0.37355	-0.33345	-0.37179	-0.23077
237	-0.24178	-0.33595	-0.30296	-0.38329	-0.22172
236	-0.2616	-0.30593	-0.30838	-0.46485	-0.23093
235	-0.3002	-0.32568	-0.31842	-0.45024	-0.25705
234	-0.2387	-0.30523	-0.35812	-0.42384	-0.2915
233	-0.28751	-0.33595	-0.37739	-0.43645	-0.33223
232	-0.27969	-0.38999	-0.37544	-0.41824	-0.37106
231	-0.28825	-0.42101	-0.45401	-0.44473	-0.35793
230	-0.35213	-0.36927	-0.43515	-0.44361	-0.30837
229	-0.38944	-0.38528	-0.49905	-0.49712	-0.28318
228	-0.39828	-0.49617	-0.59847	-0.52859	-0.29043
227	-0.46225	-0.51128	-0.67979	-0.59408	-0.35736
226	-0.50952	-0.54951	-0.70421	-0.62671	-0.35817
225	-0.51132	-0.63589	-0.74482	-0.67352	-0.28974
224	-0.67063	-0.71846	-0.92669	-0.7237	-0.33699
223	-0.80735	-0.7742	-1.13979	-0.77282	-0.47826
222	-0.98986	-0.9307	-1.18067	-0.95648	-0.69279
221	-0.96516	-1.0769	-1.24598	-1.07707	-0.70401
220	-1.10583	-1.24489	-1.33292	-1.24735	-0.86904
219	-1.25957	-1.36294	-1.47374	-1.34806	-1.00739
218	-1.36336	-1.44159	-1.49844	-1.41997	-1.17809
217	-1.34314	-1.59309	-1.33418	-1.42032	-1.25028
216	-1.33477	-1.47277	-1.23491	-1.43209	-1.24453
215	-1.34751	-1.37068	-1.07543	-1.31572	-1.18673
214	-1.23015	-1.37486	-0.94242	-1.20008	-1.04397
213	-0.9815	-1.28722	-0.84756	-0.99705	-0.91159
212	-0.67129	-1.07889	-0.70466	-0.70283	-0.62531
211	-0.30889	-0.6887	-0.43326	-0.43676	-0.39408
210	0.00759	-0.30013	-0.04705	-0.16289	0.07771
209	0.40234	0.03601	0.26873	0.28003	0.44493
208	0.80393	0.45389	0.49502	0.61786	0.9314
207	1.14286	0.73919	0.84809	0.82873	1.23538
206	1.55623	1.1188	1.14511	1.04955	1.60452
205	1.74354	1.52669	1.55732	1.22317	1.91277
204	1.92348	2.03649	2.07981	1.33626	2.32071
203	2.06396	1.78972	2.28325	1.4866	2.68905
202	2.18419	1.57064	1.78441	1.55633	2.85782
201	1.67193	1.91992	1.70383	0.05561	3.10129
200	0.5479	1.60904	2.83506	0.9367	1.1716

## Sheet: Supplementary Fig.4
Supplementary Fig.4
wavelength(nm)	NaCl	KCl	MgCl2	none
320	-0.01836	0.14193	0.03811	0.09007
319	-0.00829	0.16022	0.05159	0.07172
318	-0.06839	0.1166	0.00573	-0.00631
317	-0.09374	0.10179	-0.02066	-0.03747
316	-0.06015	0.08867	-0.08979	-0.03746
315	-0.04556	0.09169	-0.06105	-0.06744
314	-0.02911	0.08962	-0.0417	-0.08094
313	-0.00141	0.07476	-0.02672	-0.07142
312	-0.0174	0.08699	-0.05519	-0.09547
311	-0.000773193	0.05213	-0.07711	-0.14597
310	0.04325	0.04675	-0.06975	-0.14486
309	0.04358	0.0385	-0.05842	-0.13107
308	0.09061	0.0284	-0.00358	-0.11144
307	0.02051	0.03671	-0.02015	-0.09971
306	0.01896	0.10001	0.02716	-0.03233
305	0.05064	0.09795	0.03722	0.00742
304	-0.00544	0.06082	0.00529	-0.00882
303	0.0178	0.06018	-0.02788	-0.03131
302	-0.01624	-0.00876	-0.0653	-0.02534
301	-0.0901	-0.04377	-0.13995	-0.01246
300	-0.10808	-0.09285	-0.19124	-0.0466
299	-0.07946	-0.08345	-0.17237	0.00348
298	-0.09281	-0.09202	-0.17714	0.01386
297	-0.06657	-0.10746	-0.16539	0.0498
296	-0.04733	-0.08492	-0.14943	0.03895
295	-0.01226	-0.12222	-0.13892	0.00121
294	-0.01342	-0.08653	-0.1405	-0.02177
293	-0.02957	-0.07091	-0.12993	-0.05851
292	0.00866	-0.03697	-0.09332	-0.07209
291	-0.02031	-0.02589	-0.11721	-0.12
290	0.02428	0.0149	-0.06462	-0.09517
289	0.04411	0.04242	-0.05299	-0.09752
288	0.06491	0.02556	-0.05386	-0.10856
287	0.06103	0.01642	-0.05862	-0.14183
286	0.0306	-0.03678	-0.0656	-0.1697
285	-0.02822	-0.02272	-0.08729	-0.18898
284	-0.02104	-0.05417	-0.07119	-0.18383
283	-0.02695	-0.04481	-0.09153	-0.16496
282	-0.06475	-0.09199	-0.10259	-0.19461
281	-0.10177	-0.13919	-0.1342	-0.21276
280	-0.18418	-0.20106	-0.17812	-0.24058
279	-0.24536	-0.2373	-0.26654	-0.27624
278	-0.30447	-0.23899	-0.33934	-0.31284
277	-0.37609	-0.30843	-0.40265	-0.3744
276	-0.43457	-0.33587	-0.44056	-0.40412
275	-0.51477	-0.45039	-0.51199	-0.44735
274	-0.53686	-0.45188	-0.54475	-0.45805
273	-0.58745	-0.49814	-0.56634	-0.48964
272	-0.62217	-0.57393	-0.62016	-0.63025
271	-0.66649	-0.5789	-0.64237	-0.73915
270	-0.71114	-0.68298	-0.74505	-0.87869
269	-0.74802	-0.74515	-0.74946	-0.94048
268	-0.82203	-0.85222	-0.7627	-0.99157
267	-0.81519	-0.88987	-0.78473	-1.06133
266	-0.86393	-0.95523	-0.80905	-1.10074
265	-0.89131	-1.02398	-0.85752	-1.13783
264	-0.90546	-1.03138	-0.8719	-1.16298
263	-0.92241	-0.98908	-0.86915	-1.16525
262	-0.915	-1.03887	-0.88564	-1.22864
261	-0.94737	-1.04149	-0.83452	-1.2439
260	-0.99288	-1.05739	-0.85074	-1.21343
259	-0.955	-1.03442	-0.89207	-1.20534
258	-0.96199	-0.91929	-0.89801	-1.19839
257	-0.95323	-0.89508	-0.89359	-1.14743
256	-0.93731	-0.8503	-0.9581	-1.17038
255	-0.87257	-0.73035	-0.95869	-1.06717
254	-0.84765	-0.73742	-0.98932	-1.00037
253	-0.82394	-0.64292	-0.90939	-0.87168
252	-0.81965	-0.61308	-0.86605	-0.82016
251	-0.72639	-0.56921	-0.77533	-0.69311
250	-0.66375	-0.50509	-0.7025	-0.57127
249	-0.58029	-0.45704	-0.61036	-0.56913
248	-0.55094	-0.42089	-0.51664	-0.60318
247	-0.57757	-0.45547	-0.45704	-0.58681
246	-0.51162	-0.4892	-0.38295	-0.57192
245	-0.47291	-0.42508	-0.25736	-0.49272
244	-0.45375	-0.42655	-0.21832	-0.42189
243	-0.40705	-0.37086	-0.20123	-0.44266
242	-0.47143	-0.4096	-0.18134	-0.45434
241	-0.41566	-0.3957	-0.10269	-0.38577
240	-0.40667	-0.37857	-0.15984	-0.37231
239	-0.32961	-0.35908	-0.16605	-0.38569
238	-0.28795	-0.33057	-0.15998	-0.37226
237	-0.31041	-0.31654	-0.20105	-0.44035
236	-0.27503	-0.27966	-0.15073	-0.49415
235	-0.35908	-0.27379	-0.19516	-0.48768
234	-0.33784	-0.24837	-0.19534	-0.52259
233	-0.38738	-0.2722	-0.21138	-0.59915
232	-0.42649	-0.33304	-0.29289	-0.60262
231	-0.41861	-0.32937	-0.32414	-0.56171
230	-0.37805	-0.26868	-0.29864	-0.502
229	-0.38048	-0.25536	-0.3322	-0.4993
228	-0.4191	-0.3113	-0.36436	-0.51025
227	-0.50645	-0.31278	-0.40841	-0.63325
226	-0.5369	-0.30447	-0.35429	-0.66178
225	-0.55195	-0.25317	-0.37605	-0.70834
224	-0.707	-0.35186	-0.54027	-0.8571
223	-0.77757	-0.49865	-0.53448	-0.99396
222	-0.94258	-0.59085	-0.68711	-1.15222
221	-0.9347	-0.69935	-0.85123	-1.28171
220	-1.0206	-0.79166	-0.97092	-1.2708
219	-1.1318	-1.02406	-1.12099	-1.36029
218	-1.10974	-1.21168	-1.14781	-1.40451
217	-1.06605	-1.37518	-1.29673	-1.42307
216	-0.90497	-1.31316	-1.28425	-1.2909
215	-0.76127	-1.28416	-1.16729	-1.23598
214	-0.66983	-1.13264	-1.10194	-1.12293
213	-0.48218	-1.08991	-1.02537	-0.97998
212	-0.28263	-0.84608	-0.75324	-0.73477
211	-0.14404	-0.48228	-0.48812	-0.45219
210	0.09345	-0.18268	-0.24516	-0.09231
209	0.16497	0.20455	0.00956	0.17015
208	0.30794	0.48451	0.34894	0.52586
207	0.49693	0.80554	0.57043	0.81954
206	0.71654	1.07374	0.82147	1.28635
205	0.89807	1.15987	1.097	1.47525
204	1.22715	1.50527	1.41773	1.8394
203	1.28581	1.59806	1.64607	1.79297
202	1.65305	1.40249	2.08659	1.73739
201	2.24924	0.72738	2.00506	2.08621
200	1.65818	0.75848	1.79389	1.03829

## Sheet: Supplementary Fig.5
Supplementary Fig.5
MgCl2
wavelength(nm)	10mM	50mM	100mM	250mM	500mM	1000mM
320	0.02322	0.02879	0.05845	-0.00483	0.00569	-0.00416
319	0.01445	0.0358	0.05879	-0.02241	0.01508	0.00216
318	-0.0129	0.01943	0.03659	-0.04612	0.00508	-0.01862
317	-0.02477	0.02314	0.0251	-0.0174	-0.04018	-0.03766
316	-0.02796	0.02256	-0.01065	-0.03929	-0.04521	-0.04102
315	0.01407	0.07208	0.02126	-0.03249	-0.02381	-0.04587
314	0.00872	0.09899	0.00535	0.00843	-0.01054	-0.03208
313	0.02597	0.07853	0.00864	-0.00986	-0.01531	-0.01794
312	0.02473	0.0115	-0.01504	-0.03181	-0.03893	-0.01737
311	0.03119	-0.04582	-0.08222	-0.06535	-0.10713	-0.07062
310	0.04795	-0.08871	-0.07762	-0.08926	-0.12438	-0.04742
309	0.05159	-0.06801	-0.04043	-0.07604	-0.08619	-0.02606
308	0.04242	-0.06823	-0.06093	-0.07807	-0.10935	-0.00903
307	-0.00572	-0.08917	-0.05427	-0.1017	-0.12567	0.00161
306	-0.01532	-0.0537	-0.00181	-0.07379	-0.06587	0.05343
305	-0.01221	-0.01379	0.0187	-0.07321	-0.02344	0.08661
304	-0.07773	-0.0627	0.00353	-0.13483	-0.09073	0.03639
303	-0.10193	-0.05988	-0.03669	-0.17975	-0.10204	0.01489
302	-0.12086	-0.07684	-0.10729	-0.20355	-0.10016	0.0185
301	-0.17247	-0.10176	-0.13725	-0.25782	-0.17627	-0.03895
300	-0.23992	-0.09272	-0.21845	-0.31606	-0.21301	-0.04564
299	-0.20701	-0.04693	-0.16198	-0.24856	-0.14295	0.01352
298	-0.2241	-0.04027	-0.15123	-0.20321	-0.10283	0.05389
297	-0.21158	-0.04877	-0.1305	-0.16896	-0.07681	0.09719
296	-0.17825	-0.03062	-0.12808	-0.14705	-0.11138	0.12091
295	-0.15334	-0.06255	-0.15259	-0.14882	-0.17248	0.08903
294	-0.14914	-0.0509	-0.13704	-0.12484	-0.16698	0.1293
293	-0.15649	-0.07308	-0.092	-0.11501	-0.16788	0.10808
292	-0.15378	-0.08595	-0.07479	-0.1129	-0.13127	0.08113
291	-0.17369	-0.07887	-0.07152	-0.12445	-0.13379	0.07511
290	-0.13307	-0.05102	-0.04068	-0.08956	-0.07717	0.04808
289	-0.096	0.00858	-0.02575	-0.04695	-0.04277	0.01326
288	-0.06676	0.0143	-0.01337	-0.0308	-0.07212	-0.01576
287	-0.07166	0.00981	-0.05399	-0.02393	-0.05745	-0.07252
286	-0.07399	-0.01004	-0.0623	-0.08429	-0.06985	-0.13331
285	-0.12849	-0.05283	-0.07447	-0.13634	-0.13883	-0.20742
284	-0.12403	-0.05797	-0.07498	-0.13407	-0.1107	-0.19524
283	-0.12409	-0.09088	-0.09314	-0.13555	-0.06891	-0.18375
282	-0.14531	-0.12915	-0.11356	-0.17682	-0.08389	-0.22479
281	-0.16639	-0.1738	-0.15411	-0.24332	-0.14	-0.25075
280	-0.19018	-0.21984	-0.22769	-0.33409	-0.21771	-0.32006
279	-0.25345	-0.28012	-0.2838	-0.39042	-0.28057	-0.37625
278	-0.30366	-0.32954	-0.32128	-0.43601	-0.30711	-0.37112
277	-0.39094	-0.43793	-0.37933	-0.47302	-0.37832	-0.46088
276	-0.4322	-0.41735	-0.44869	-0.48498	-0.40065	-0.46789
275	-0.50055	-0.48777	-0.51741	-0.49658	-0.45422	-0.44686
274	-0.54345	-0.49523	-0.52823	-0.46106	-0.45144	-0.49117
273	-0.55375	-0.49847	-0.56866	-0.47234	-0.48644	-0.49325
272	-0.61134	-0.56334	-0.66804	-0.58876	-0.60178	-0.56075
271	-0.67587	-0.58207	-0.72154	-0.63606	-0.70959	-0.61985
270	-0.75225	-0.65517	-0.75302	-0.68883	-0.82156	-0.66835
269	-0.80256	-0.70872	-0.79031	-0.77759	-0.89781	-0.68627
268	-0.84403	-0.82208	-0.85296	-0.83815	-0.96203	-0.74215
267	-0.86044	-0.79832	-0.86869	-0.88012	-0.95216	-0.78894
266	-0.8475	-0.83418	-0.85543	-0.90951	-0.96074	-0.8037
265	-0.8434	-0.81415	-0.87307	-0.98518	-0.97811	-0.75701
264	-0.83921	-0.85121	-1.00837	-1.05032	-0.99633	-0.86212
263	-0.84701	-0.82518	-1.0239	-1.03958	-0.95351	-0.9025
262	-0.84907	-0.84954	-1.02893	-1.07409	-0.94212	-0.90372
261	-0.80983	-0.83975	-1.05046	-0.94973	-0.84888	-0.95744
260	-0.75823	-0.76928	-1.11956	-0.94777	-0.75864	-0.89464
259	-0.77284	-0.81513	-1.10104	-0.90271	-0.69335	-0.87769
258	-0.76451	-0.77607	-1.08311	-0.91769	-0.6794	-0.92902
257	-0.68959	-0.76401	-1.0226	-0.89895	-0.71188	-0.92794
256	-0.73113	-0.73543	-0.98018	-0.92655	-0.74593	-0.95187
255	-0.697	-0.67875	-0.86764	-0.85566	-0.68487	-0.88214
254	-0.6989	-0.64605	-0.78272	-0.84617	-0.63571	-0.87665
253	-0.64024	-0.59972	-0.70749	-0.86538	-0.58374	-0.78397
252	-0.66619	-0.6252	-0.72565	-0.83224	-0.56456	-0.79792
251	-0.65404	-0.53888	-0.67425	-0.78052	-0.48761	-0.73553
250	-0.62375	-0.57249	-0.61729	-0.7069	-0.45878	-0.63387
249	-0.62161	-0.55113	-0.60464	-0.679	-0.45724	-0.51937
248	-0.56809	-0.58344	-0.69906	-0.67795	-0.50033	-0.54322
247	-0.58813	-0.56184	-0.65415	-0.64743	-0.4542	-0.48976
246	-0.54661	-0.54743	-0.66787	-0.6161	-0.41603	-0.408
245	-0.44652	-0.47657	-0.65826	-0.50337	-0.33817	-0.33651
244	-0.38935	-0.42298	-0.60381	-0.50378	-0.33853	-0.24568
243	-0.377	-0.44926	-0.53336	-0.44893	-0.32778	-0.21831
242	-0.34609	-0.38786	-0.52388	-0.47028	-0.34711	-0.23387
241	-0.24397	-0.28906	-0.35344	-0.37386	-0.29714	-0.17861
240	-0.25684	-0.26297	-0.34256	-0.4065	-0.23608	-0.20836
239	-0.19033	-0.21458	-0.31153	-0.41505	-0.18114	-0.1887
238	-0.15945	-0.1125	-0.2471	-0.43987	-0.18257	-0.19336
237	-0.17537	-0.12315	-0.2614	-0.41295	-0.17305	-0.15894
236	-0.20872	-0.17777	-0.27907	-0.42319	-0.18637	-0.19778
235	-0.21253	-0.22732	-0.31602	-0.48059	-0.22344	-0.26449
234	-0.21141	-0.32037	-0.28225	-0.48051	-0.25458	-0.26426
233	-0.18857	-0.3736	-0.35352	-0.53619	-0.3886	-0.28511
232	-0.18256	-0.41436	-0.41727	-0.5789	-0.40633	-0.3611
231	-0.25431	-0.4422	-0.42812	-0.64199	-0.39044	-0.39444
230	-0.23872	-0.43135	-0.38924	-0.58096	-0.35231	-0.37765
229	-0.26335	-0.42723	-0.40805	-0.58073	-0.42026	-0.40526
228	-0.28648	-0.49321	-0.3799	-0.54423	-0.44473	-0.47591
227	-0.33576	-0.52627	-0.47117	-0.61651	-0.45529	-0.58764
226	-0.32081	-0.52698	-0.56209	-0.59779	-0.40047	-0.61194
225	-0.42894	-0.60232	-0.52975	-0.53014	-0.40694	-0.65076
224	-0.60954	-0.67587	-0.68776	-0.62816	-0.51413	-0.86533
223	-0.74288	-0.73018	-0.75798	-0.63518	-0.4953	-0.83856
222	-0.92933	-0.77947	-0.89525	-0.71655	-0.64547	-0.84546
221	-1.07799	-0.91207	-0.98003	-0.74735	-0.71415	-0.82724
220	-1.18289	-0.98917	-0.99823	-0.86482	-0.76896	-0.85665
219	-1.31156	-1.077	-1.10908	-1.01669	-0.96835	-0.87616
218	-1.29026	-1.10982	-1.28334	-1.10141	-1.09937	-0.85008
217	-1.40524	-1.04697	-1.29812	-1.11486	-1.08548	-0.82763
216	-1.35064	-0.90664	-1.19644	-1.15069	-1.10754	-0.74023
215	-1.27601	-0.86363	-1.17621	-1.06201	-1.15169	-0.49591
214	-1.07312	-0.74052	-0.94	-0.88624	-1.13722	-0.35604
213	-0.95962	-0.58154	-0.81322	-0.82066	-1.16668	-0.3983
212	-0.62525	-0.28279	-0.57515	-0.59744	-1.00334	-0.29431
211	-0.3637	-0.11127	-0.393	-0.49815	-0.82949	-0.15247
210	-0.0784	-0.07117	-0.07066	-0.37698	-0.55782	0.03211
209	0.04244	0.06922	0.09415	-0.13865	-0.32105	0.09885
208	0.23901	0.20615	0.17871	-0.01398	-0.03772	0.19742
207	0.44352	0.33511	0.30739	0.15273	0.22038	0.44112
206	0.63819	0.44609	0.59751	0.3064	0.6286	0.59689
205	0.84801	0.56963	0.42258	0.38078	0.97819	0.76777
204	0.88247	0.75017	0.55785	0.51562	1.28887	1.11877
203	0.99094	0.68356	0.61269	0.97329	1.4927	1.54732
202	1.14249	1.67727	0.37184	1.59915	1.65233	1.53835

## Sheet: Supplementary Fig.7
Supplementary Fig.7
wavelength	AMP	ADP	ATP	dATP
320	-0.03483	-0.19957	-0.04083	0.09592
319	-0.03117	-0.26629	-0.0474	0.11025
318	-0.08314	-0.27054	-0.08105	0.11428
317	-0.14071	-0.2956	-0.09717	0.08755
316	-0.18012	-0.26395	-0.10518	-0.000172437
315	-0.19258	-0.31132	-0.14288	-0.00662
314	-0.2703	-0.32001	-0.16188	-0.01409
313	-0.25841	-0.2951	-0.19223	0.00769
312	-0.3065	-0.27638	-0.18117	0.02856
311	-0.27725	-0.23049	-0.13726	0.04346
310	-0.30798	-0.1944	-0.11398	0.1137
309	-0.30518	-0.19731	-0.10543	0.14425
308	-0.26894	-0.18643	-0.07632	0.17901
307	-0.26938	-0.21141	-0.12085	0.20643
306	-0.20118	-0.22995	-0.10115	0.21834
305	-0.15382	-0.18681	-0.10836	0.26157
304	-0.18607	-0.22412	-0.14716	0.25695
303	-0.18467	-0.23617	-0.07866	0.21748
302	-0.17184	-0.1989	-0.03096	0.16774
301	-0.15747	-0.21778	0.0125	0.14064
300	-0.12242	-0.2195	0.0327	0.13712
299	-0.09862	-0.22338	0.03062	0.19012
298	-0.15841	-0.24321	0.05166	0.19832
297	-0.14388	-0.19488	0.07337	0.21727
296	-0.14908	-0.20636	0.11444	0.24838
295	-0.12192	-0.18687	0.17494	0.27007
294	-0.17476	-0.1857	0.18544	0.28502
293	-0.1917	-0.24419	0.11114	0.31313
292	-0.15542	-0.27126	0.09464	0.29179
291	-0.16772	-0.32349	-0.01122	0.30474
290	-0.16445	-0.36375	-0.03052	0.34534
289	-0.15784	-0.39174	-0.09529	0.3433
288	-0.17628	-0.45922	-0.15624	0.31778
287	-0.14566	-0.51806	-0.16214	0.27835
286	-0.10573	-0.56592	-0.207	0.25262
285	-0.073	-0.6638	-0.23628	0.19158
284	-0.06006	-0.74621	-0.2749	0.16567
283	-0.06341	-0.80335	-0.28009	0.17386
282	-0.13387	-0.84004	-0.3065	0.09112
281	-0.14118	-0.8422	-0.33301	0.07845
280	-0.17353	-0.88597	-0.3612	0.01594
279	-0.2075	-0.86529	-0.31958	-0.05938
278	-0.30639	-0.8735	-0.34978	-0.13145
277	-0.39176	-0.93933	-0.4256	-0.13656
276	-0.4288	-0.95614	-0.44363	-0.18696
275	-0.50049	-0.95504	-0.50132	-0.14094
274	-0.56827	-0.9489	-0.51562	-0.09006
273	-0.64025	-0.936	-0.63338	-0.09188
272	-0.72809	-0.97468	-0.71799	-0.0682
271	-0.79936	-1.02731	-0.73839	-0.0065
270	-0.80144	-1.04396	-0.74007	-0.00208
269	-0.85299	-1.11147	-0.76186	-0.06043
268	-0.90349	-1.12333	-0.77412	-0.03328
267	-0.95426	-1.09757	-0.79576	-0.02049
266	-1.02665	-1.0417	-0.83508	-0.04849
265	-1.06263	-1.12958	-0.83763	-0.07848
264	-1.08092	-1.18182	-0.77618	-0.12244
263	-1.04705	-1.16586	-0.73832	-0.17055
262	-1.07876	-1.20702	-0.78402	-0.18334
261	-1.06651	-1.20101	-0.76397	-0.22788
260	-1.00801	-1.19591	-0.77055	-0.22636
259	-0.99163	-1.1231	-0.83924	-0.17455
258	-0.94434	-1.09832	-0.86369	-0.19008
257	-0.91393	-1.10981	-0.94014	-0.23835
256	-0.8617	-1.13093	-0.98618	-0.18451
255	-0.79793	-1.14466	-0.95384	-0.16011
254	-0.77974	-1.13074	-0.94331	-0.14702
253	-0.75978	-1.06302	-0.93126	-0.14058
252	-0.74574	-1.02779	-0.91829	-0.04598
251	-0.7946	-1.0484	-0.9592	0.01468
250	-0.7732	-1.02727	-0.9234	0.07581
249	-0.79418	-1.11607	-0.85684	0.14092
248	-0.79336	-1.1041	-0.78144	0.20431
247	-0.73067	-1.02701	-0.74564	0.21743
246	-0.71009	-0.99399	-0.68322	0.22817
245	-0.62198	-0.8832	-0.57957	0.17374
244	-0.54296	-0.82206	-0.50641	0.18599
243	-0.5552	-0.79549	-0.49859	0.1779
242	-0.52282	-0.79346	-0.42633	0.08109
241	-0.49798	-0.72455	-0.32816	0.01316
240	-0.49581	-0.62188	-0.27722	-0.01742
239	-0.4506	-0.55701	-0.17172	-0.03272
238	-0.42168	-0.47399	-0.06358	-0.06441
237	-0.31405	-0.46379	0.01402	-0.07103
236	-0.29518	-0.44669	0.07749	-0.03372
235	-0.28516	-0.43441	0.04556	0.01398
234	-0.24461	-0.45769	0.07702	0.0894
233	-0.20548	-0.4923	0.0591	0.16858
232	-0.19949	-0.46055	0.02014	0.23433
231	-0.10715	-0.4274	0.02779	0.1959
230	-0.02576	-0.41655	0.00868	0.17241
229	-0.01464	-0.38588	-0.04305	0.22115
228	-0.10722	-0.49017	-0.1991	0.2154
227	-0.18415	-0.48596	-0.25405	0.245
226	-0.25419	-0.52735	-0.38464	0.28501
225	-0.30744	-0.45256	-0.39277	0.31175
224	-0.3869	-0.43922	-0.43667	0.32419
223	-0.39346	-0.48147	-0.51609	0.31136
222	-0.3999	-0.62964	-0.60664	0.29127
221	-0.46866	-0.75445	-0.66218	0.21391
220	-0.62627	-0.88633	-0.72489	0.21878
219	-0.65727	-1.02116	-0.85642	0.23392
218	-0.77508	-1.17126	-0.82434	0.2
217	-0.78076	-1.23485	-0.74058	0.19912
216	-0.84747	-1.19664	-0.69064	0.14705
215	-0.7758	-1.31603	-0.51997	0.06439
214	-0.69848	-1.4144	-0.36457	0.08609
213	-0.64592	-1.34121	-0.24111	0.08473
212	-0.57859	-1.19673	-0.12325	0.04788
211	-0.55711	-0.85441	0.14873	0.14479
210	-0.34359	-0.54993	0.41828	0.19017
209	-0.23409	-0.31425	0.70603	0.2064
208	-0.18804	0.0663	0.90325	0.29553
207	-0.02214	0.31777	1.0145	0.30528
206	-0.01493	0.65625	1.1666	0.28559
205	0.00747	1.1134	1.42993	0.25267
204	0.06287	1.48247	1.56315	0.21516
203	0.20225	1.02747	1.75068	0.25547
202	0.28332	1.25184	1.50783	0.12969
201	0.54675	2.93687	1.72609	0.0421
200	1.58306	0.92795	2.37339	-0.84236

## Sheet: Supplementary Fig.8
Supplementary Fig.8
wavelength	ATP	GTP	CTP	UTP
320	-0.000204622	-0.00691	-0.07914	-0.04698
319	0.01267	0.00354	-0.05547	-0.03774
318	0.02559	-0.01672	-0.04993	0.0037
317	0.03812	-0.02437	-0.02439	0.04342
316	0.01596	-0.06427	-0.11288	0.0128
315	0.02515	-0.04231	-0.12632	0.04629
314	0.00454	-0.05394	-0.16174	0.01997
313	0.04696	-0.02765	-0.10478	0.04209
312	0.08929	0.01378	-0.02743	0.09418
311	0.09034	0.02109	-0.01912	0.05429
310	0.08609	0.03375	0.0288	0.10643
309	0.09227	0.08724	0.10872	0.13303
308	0.04714	0.07379	0.11285	0.11439
307	0.03438	0.09246	0.11343	0.1392
306	0.06498	0.12525	0.12007	0.17289
305	0.10138	0.16562	0.18989	0.20726
304	0.17942	0.18117	0.24974	0.21991
303	0.20509	0.17062	0.27349	0.23815
302	0.17106	0.15915	0.27804	0.26418
301	0.15721	0.15036	0.30695	0.26132
300	0.15572	0.16525	0.34829	0.28588
299	0.15865	0.17499	0.38056	0.27016
298	0.16337	0.10447	0.41319	0.26557
297	0.15632	0.05867	0.5382	0.28794
296	0.1701	0.08013	0.62711	0.32094
295	0.10737	0.01397	0.61659	0.25643
294	0.03756	-0.03877	0.67082	0.26308
293	0.0738	0.02151	0.73817	0.25463
292	0.07369	-0.04934	0.76647	0.22088
291	0.12633	-0.04501	0.87687	0.29828
290	0.14327	0.01443	0.99396	0.31674
289	0.18604	0.01919	1.11168	0.35322
288	0.26861	0.04567	1.19445	0.39711
287	0.25325	0.00522	1.29491	0.48179
286	0.21525	0.02685	1.40183	0.54995
285	0.19289	0.04259	1.50115	0.60367
284	0.14718	0.04931	1.5933	0.75932
283	0.1133	-0.02484	1.69003	0.89231
282	0.0773	-0.08505	1.7768	1.05601
281	0.04106	-0.0719	1.87814	1.22414
280	-0.03841	-0.09016	1.92604	1.3658
279	-0.1089	-0.17017	1.92152	1.43575
278	-0.22687	-0.22972	1.95632	1.51619
277	-0.28723	-0.18318	2.00175	1.59892
276	-0.42263	-0.23201	2.0214	1.67917
275	-0.49344	-0.23885	2.05196	1.80555
274	-0.48743	-0.16913	2.10659	1.89616
273	-0.53565	-0.16249	2.14345	1.94503
272	-0.52518	-0.15961	2.15906	2.04212
271	-0.54473	-0.09461	2.19932	2.13084
270	-0.61106	-0.00815	2.13389	2.17793
269	-0.71011	-0.04637	2.12233	2.11852
268	-0.7132	-0.03653	2.09838	2.18502
267	-0.67741	-0.02548	2.10985	2.15774
266	-0.67297	-0.01903	2.0221	2.13067
265	-0.67817	-0.02209	1.97134	2.0886
264	-0.7657	-0.07343	1.90482	1.9173
263	-0.8387	-0.15732	1.8019	1.70711
262	-0.94216	-0.14662	1.69016	1.54053
261	-1.01074	-0.15089	1.61607	1.39288
260	-1.01721	-0.20844	1.52591	1.24127
259	-0.98077	-0.29119	1.40776	1.07941
258	-0.91692	-0.28479	1.34619	0.91255
257	-0.94757	-0.36663	1.2597	0.70546
256	-0.92983	-0.45099	1.14965	0.57198
255	-0.91375	-0.40387	1.05218	0.39752
254	-0.92174	-0.47193	0.97377	0.25648
253	-0.86501	-0.57748	0.86118	0.02634
252	-0.74336	-0.5064	0.81939	-0.09278
251	-0.58132	-0.48228	0.78336	-0.22298
250	-0.48375	-0.42817	0.72014	-0.32415
249	-0.40965	-0.36312	0.66012	-0.4332
248	-0.2978	-0.35779	0.5938	-0.582
247	-0.21131	-0.33311	0.48996	-0.66327
246	-0.14136	-0.25713	0.39228	-0.73401
245	-0.12729	-0.31947	0.26231	-0.85503
244	-0.04463	-0.35628	0.13777	-0.94718
243	0.01259	-0.38192	0.08589	-0.98118
242	-0.02046	-0.37404	0.02105	-1.06197
241	-0.06997	-0.39283	-0.01927	-1.06303
240	-0.12082	-0.39694	-0.06761	-1.10005
239	-0.13157	-0.32794	-0.06329	-1.1542
238	-0.17673	-0.35531	-0.06558	-1.15675
237	-0.15368	-0.28304	-0.16794	-1.14779
236	-0.13745	-0.21942	-0.26058	-1.15438
235	-0.1603	-0.15494	-0.37818	-1.15562
234	-0.17389	-0.03576	-0.45248	-1.13578
233	-0.11967	0.03462	-0.51819	-1.06497
232	-0.03376	0.101	-0.59231	-0.98012
231	-0.11782	0.15485	-0.72888	-1.00761
230	-0.13815	0.1375	-0.84169	-1.05253
229	-0.04612	0.20521	-1.02005	-0.92004
228	0.00395	0.19557	-1.17441	-0.91904
227	-0.00299	0.28215	-1.24356	-0.82286
226	-0.07007	0.34656	-1.42535	-0.83962
225	-0.06389	0.41712	-1.51168	-0.79897
224	-0.12356	0.45682	-1.63401	-0.87838
223	-0.21469	0.50629	-1.76568	-1.00495
222	-0.30867	0.52372	-1.90172	-1.05422
221	-0.54869	0.48782	-2.21808	-1.234
220	-0.78019	0.52205	-2.43093	-1.33202
219	-0.96095	0.54508	-2.52258	-1.36792
218	-1.07509	0.58803	-2.58465	-1.34411
217	-1.10435	0.64684	-2.45974	-1.32068
216	-1.19293	0.71755	-2.36813	-1.35276
215	-1.20144	0.68371	-2.15403	-1.30254
214	-1.02795	0.65211	-1.96628	-1.13815
213	-0.8484	0.63773	-1.74168	-0.94549
212	-0.72294	0.5358	-1.56255	-0.86639
211	-0.51975	0.51948	-1.28557	-0.59932
210	-0.30543	0.34438	-1.09832	-0.42581
209	-0.00219	0.2292	-0.834	-0.20631
208	0.19047	0.11814	-0.84993	0.03113
207	0.39742	-0.10062	-0.75636	0.21623
206	0.42032	-0.3711	-0.89049	0.4651
205	0.55296	-0.69584	-1.10617	0.8196
204	0.64017	-0.87142	-1.22172	1.06078
203	0.90256	-1.24799	-1.3801	1.60746
202	0.92255	-1.63516	-1.62448	1.97059
201	0.5113	-2.41847	-2.01298	2.46825
200	1.05581	-3.40309	0.12303	2.64692

[truncated: 10 more sheets: Supplementary Fig.9, Supplementary Fig.10, Supplementary Fig.11, Supplementary Fig.12, Supplementary Fig.13, Supplementary Fig.14, Supplementary Fig.15, Supplementary Fig.16, Supplementary Fig.17, Supplementary Fig.18]
